# Supplementary material for: Combined Alcohol Exposure and KRAS Mutation in Human Pancreatic Ductal Epithelial Cells Induces Proliferation and Alters Subtype Signatures Determined by Multi-Omics Analysis
Source: Cancers (Basel). 2022 Apr 13;14(8):1968. doi: 10.3390/cancers14081968 (PMC9027648; doi:10.3390/cancers14081968)
Supplement: Supplementary file 1 [file cancers-14-01968-s001.zip]

Archive with 7 entries (6 files):
- supplementary/
- supplementary/Figure_S1.pdf
- supplementary/Figure_S2.pdf
- supplementary/Figure_S3.pdf
- supplementary/Figure_S4.pdf
- supplementary/Figure_S5.pdf
- supplementary/Supplementary Tables.xlsx
