# Supplementary material for: Combined Alcohol Exposure and KRAS Mutation in Human Pancreatic Ductal Epithelial Cells Induces Proliferation and Alters Subtype Signatures Determined by Multi-Omics Analysis
Source: Cancers (Basel). 2022 Apr 13;14(8):1968. doi: 10.3390/cancers14081968 (PMC9027648; doi:10.3390/cancers14081968)
Supplement: Supplementary file 1 [file cancers-14-01968-s001.zip › supplementary/Supplementary Tables.xlsx]

## Sheet: Table S1
Supplementary Table 1
RNA-Sequencing gene counts normalized by DESeq2.
GeneID	Gene Name	HPNE	HPNE_EtOH	HPNE_Kras	HPNE_Kras_EtOH
ENSG00000137872	SEMA6D	414.443	274.662	637.419	1.63778
ENSG00000237515	SHISA9	68.6791	52.2246	202.247	0.818889
ENSG00000060718	COL11A1	773.231	552.226	883.979	4.09444
ENSG00000179097	HTR1F	71.0473	94.7779	176.114	0.818889
ENSG00000137672	TRPC6	422.731	250.484	506.754	2.45667
ENSG00000004948	CALCR	1297.8	692.459	1324.83	8.18889
ENSG00000082497	SERTAD4	163.409	116.055	111.349	0.818889
ENSG00000166342	NETO1	153.936	167.312	144.3	1.63778
ENSG00000140563	MCTP2	119.596	83.1724	64.7645	0.818889
ENSG00000164736	SOX17	21.3142	8.70409	61.3558	0.818889
ENSG00000021645	NRXN3	1.18412	1.93424	59.0834	0.818889
ENSG00000115468	EFHD1	50.9172	37.7177	57.9472	0.818889
ENSG00000102755	FLT1	5.92061	6.76985	49.9937	0.818889
ENSG00000100311	PDGFB	8.28885	11.6055	48.8574	0.818889
ENSG00000171724	VAT1L	3.55236	9.67121	95.4424	1.63778
ENSG00000137573	SULF1	4.73649	11.6055	74.9905	1.63778
ENSG00000198795	ZNF521	113.676	94.7779	35.2228	0.818889
ENSG00000181072	CHRM2	61.5743	31.915	136.346	3.27555
ENSG00000183798	EMILIN3	1.18412	0.967121	61.3558	1.63778
ENSG00000162415	ZSWIM5	7.10473	6.76985	61.3558	1.63778
ENSG00000153162	BMP6	18.9459	18.3753	61.3558	1.63778
ENSG00000044524	EPHA3	34.3395	17.4082	29.5417	0.818889
ENSG00000172348	RCAN2	254.586	160.542	59.0834	1.63778
ENSG00000166432	ZMAT1	52.1013	53.1917	59.0834	1.63778
ENSG00000154529	CNTNAP3B	69.8632	32.8821	56.811	1.63778
ENSG00000154736	ADAMTS5	146.831	116.055	137.483	4.09444
ENSG00000145244	CORIN	401.417	360.736	595.379	18.0155
ENSG00000057294	PKP2	1.18412	0.967121	26.133	0.818889
ENSG00000151892	GFRA1	8.28885	7.73697	26.133	0.818889
ENSG00000183775	KCTD16	36.7078	19.3424	52.2661	1.63778
ENSG00000105784	RUNDC3B	61.5743	58.0273	52.2661	1.63778
ENSG00000123572	NRK	23.6824	17.4082	305.643	9.82666
ENSG00000162551	ALPL	377.735	222.438	527.206	17.1967
ENSG00000091129	NRCAM	20.1301	14.5068	93.17	3.27555
ENSG00000162981	LRATD1	132.622	76.4026	113.622	4.09444
ENSG00000196074	SYCP2	22.4983	49.3232	21.5882	0.818889
ENSG00000165092	ALDH1A1	7.10473	6.76985	146.572	5.73222
ENSG00000137727	ARHGAP20	76.9679	43.5205	82.944	3.27555
ENSG00000189056	RELN	43.8125	51.2574	20.4519	0.818889
ENSG00000139174	PRICKLE1	9.47297	11.6055	40.9039	1.63778
ENSG00000140030	GPR65	76.9679	100.581	40.9039	1.63778
ENSG00000166394	CYB5R2	98.2821	123.792	78.3991	3.27555
ENSG00000276386	#N/A	28.4189	18.3753	19.3157	0.818889
ENSG00000043591	ADRB1	7.10473	4.83561	19.3157	0.818889
ENSG00000233581	#N/A	4.73649	7.73697	19.3157	0.818889
ENSG00000111199	TRPV4	8.28885	14.5068	19.3157	0.818889
ENSG00000198963	RORB	2.36824	1.93424	18.1795	0.818889
ENSG00000173597	SULT1B1	5.92061	8.70409	18.1795	0.818889
ENSG00000116117	PARD3B	158.672	107.35	180.659	8.18889
ENSG00000157404	KIT	39.076	39.652	144.3	6.55111
ENSG00000081803	CADPS2	300.767	235.011	234.061	10.6456
ENSG00000187173	LCE2A	23.6824	4.83561	17.0433	0.818889
ENSG00000125675	GRIA3	1.18412	2.90136	17.0433	0.818889
ENSG00000118432	CNR1	146.831	62.8629	95.4424	4.91333
ENSG00000183098	GPC6	13.0253	7.73697	15.9071	0.818889
ENSG00000047648	ARHGAP6	74.5997	60.9286	15.9071	0.818889
ENSG00000112319	EYA4	10.6571	14.5068	15.9071	0.818889
ENSG00000177508	IRX3	44.9966	67.6985	15.9071	0.818889
ENSG00000178075	GRAMD1C	50.9172	42.5533	47.7212	2.45667
ENSG00000147852	VLDLR	18.9459	37.7177	239.742	13.1022
ENSG00000211772	TRBC2	24.8666	59.9615	59.0834	3.27555
ENSG00000085563	ABCB1	209.59	116.055	118.167	6.55111
ENSG00000177694	NAALADL2	30.7872	30.9479	14.7709	0.818889
ENSG00000257335	MGAM	33.1554	10.6383	28.4055	1.63778
ENSG00000172572	PDE3A	89.9932	65.7643	69.3094	4.09444
ENSG00000178662	CSRNP3	37.8919	53.1917	69.3094	4.09444
ENSG00000170054	SERPINA9	5.92061	3.86849	13.6346	0.818889
ENSG00000176406	RIMS2	40.2601	31.915	39.7677	2.45667
ENSG00000106511	MEOX2	419.179	317.216	153.39	9.82666
ENSG00000106688	SLC1A1	410.89	206.964	380.633	24.5667
ENSG00000278112	#N/A	4.73649	1.93424	12.4984	0.818889
ENSG00000281969	#N/A	4.73649	3.86849	12.4984	0.818889
ENSG00000127329	PTPRB	3.55236	2.90136	12.4984	0.818889
ENSG00000148798	INA	8.28885	61.8958	12.4984	0.818889
ENSG00000162630	B3GALT2	9.47297	7.73697	24.9968	1.63778
ENSG00000078053	AMPH	281.821	238.879	110.213	7.37
ENSG00000103888	CEMIP	21.3142	37.7177	120.439	8.18889
ENSG00000276107	#N/A	11.8412	18.3753	47.7212	3.27555
ENSG00000253953	PCDHGB4	7.10473	12.5726	23.8606	1.63778
ENSG00000176641	RNF152	194.196	194.391	281.782	19.6533
ENSG00000104321	TRPA1	22.4983	29.9808	115.894	8.18889
ENSG00000170961	HAS2	401.417	449.711	1199.85	85.9833
ENSG00000113361	CDH6	31.9713	25.1452	11.3622	0.818889
ENSG00000180818	HOXC10	1.18412	0.967121	11.3622	0.818889
ENSG00000065717	TLE2	3.55236	2.90136	11.3622	0.818889
ENSG00000278993	#N/A	3.55236	2.90136	11.3622	0.818889
ENSG00000118276	B4GALT6	3.55236	6.76985	11.3622	0.818889
ENSG00000128052	KDR	1.18412	2.90136	11.3622	0.818889
ENSG00000078401	EDN1	338.659	238.879	360.182	26.2044
ENSG00000149972	CNTN5	73.4155	69.6327	44.3126	3.27555
ENSG00000101825	MXRA5	2.36824	2.90136	32.9504	2.45667
ENSG00000121068	TBX2	1332.14	729.21	776.038	58.1411
ENSG00000169247	SH3TC2	14.2095	2.90136	21.5882	1.63778
ENSG00000016082	ISL1	95.9138	71.567	21.5882	1.63778
ENSG00000124225	PMEPA1	1.18412	0.967121	21.5882	1.63778
ENSG00000261115	TMEM178B	1.18412	2.90136	21.5882	1.63778
ENSG00000106714	CNTNAP3	36.7078	18.3753	31.8141	2.45667
ENSG00000179242	CDH4	309.056	312.38	1427.09	110.55
ENSG00000173114	LRRN3	243.929	208.898	207.928	16.3778
ENSG00000182667	NTM	511.541	813.349	785.128	62.2355
ENSG00000183760	ACP7	40.2601	46.4218	40.9039	3.27555
ENSG00000235489	#N/A	5.92061	3.86849	10.226	0.818889
ENSG00000104432	IL7	5.92061	4.83561	10.226	0.818889
ENSG00000204362	#N/A	2.36824	2.90136	10.226	0.818889
ENSG00000061455	PRDM6	1.18412	1.93424	10.226	0.818889
ENSG00000123454	DBH	2.36824	9.67121	10.226	0.818889
ENSG00000078018	MAP2	410.89	390.717	280.646	22.9289
ENSG00000087116	ADAMTS2	1486.07	1522.25	2029.29	168.691
ENSG00000162687	KCNT2	26.0507	24.178	29.5417	2.45667
ENSG00000126016	AMOT	82.8885	137.331	29.5417	2.45667
ENSG00000137462	TLR2	24.8666	62.8629	29.5417	2.45667
ENSG00000183580	FBXL7	216.694	245.649	153.39	13.1022
ENSG00000198478	SH3BGRL2	161.041	151.838	197.702	17.1967
ENSG00000146966	DENND2A	1.18412	4.83561	46.585	4.09444
ENSG00000079841	RIMS1	65.1267	46.4218	55.6747	4.91333
ENSG00000139973	SYT16	40.2601	51.2574	54.5385	4.91333
ENSG00000215009	ACSM4	9.47297	5.80273	9.08975	0.818889
ENSG00000268873	#N/A	4.73649	2.90136	9.08975	0.818889
ENSG00000011201	ANOS1	1.18412	3.86849	9.08975	0.818889
ENSG00000153885	KCTD15	11.8412	84.1396	18.1795	1.63778
ENSG00000149970	CNKSR2	31.9713	25.1452	53.4023	4.91333
ENSG00000162849	KIF26B	9.47297	21.2767	106.805	9.82666
ENSG00000132000	PODNL1	21.3142	10.6383	17.0433	1.63778
ENSG00000147145	LPAR4	7.10473	14.5068	17.0433	1.63778
ENSG00000146674	IGFBP3	34.3395	42.5533	42.0401	4.09444
ENSG00000074211	PPP2R2C	233.272	265.958	332.912	32.7555
ENSG00000145284	SCD5	94.7297	88.008	115.894	11.4644
ENSG00000136928	GABBR2	56.8378	39.652	57.9472	5.73222
ENSG00000030419	IKZF2	136.174	128.627	131.801	13.1022
ENSG00000198053	SIRPA	1.18412	22.2438	48.8574	4.91333
ENSG00000172260	NEGR1	1398.45	959.384	1343.01	135.117
ENSG00000169851	PCDH7	568.378	476.791	418.129	42.5822
ENSG00000276691	#N/A	7.10473	1.93424	7.95354	0.818889
ENSG00000241769	#N/A	2.36824	0.967121	7.95354	0.818889
ENSG00000280269	#N/A	2.36824	0.967121	7.95354	0.818889
ENSG00000187546	AGMO	58.022	29.9808	7.95354	0.818889
ENSG00000135298	ADGRB3	13.0253	7.73697	7.95354	0.818889
ENSG00000231887	PRH1	2.36824	1.93424	7.95354	0.818889
ENSG00000251821	#N/A	4.73649	3.86849	7.95354	0.818889
ENSG00000277767	#N/A	2.36824	1.93424	7.95354	0.818889
ENSG00000259797	#N/A	1.18412	0.967121	7.95354	0.818889
ENSG00000183378	OVCH2	3.55236	2.90136	7.95354	0.818889
ENSG00000101746	NOL4	3.55236	3.86849	7.95354	0.818889
ENSG00000239572	#N/A	3.55236	3.86849	7.95354	0.818889
ENSG00000267216	#N/A	3.55236	4.83561	7.95354	0.818889
ENSG00000082175	PGR	15.3936	23.2109	7.95354	0.818889
ENSG00000112541	PDE10A	9.47297	14.5068	7.95354	0.818889
ENSG00000121871	SLITRK3	3.55236	6.76985	7.95354	0.818889
ENSG00000139292	LGR5	4.73649	11.6055	7.95354	0.818889
ENSG00000260005	#N/A	16.5777	7.73697	15.9071	1.63778
ENSG00000136404	TM6SF1	5.92061	5.80273	23.8606	2.45667
ENSG00000267280	#N/A	44.9966	20.3095	30.6779	3.27555
ENSG00000128917	DLL4	22.4983	11.6055	22.7244	2.45667
ENSG00000135678	CPM	507.988	471.955	589.698	63.8733
ENSG00000139318	DUSP6	309.056	312.38	320.414	35.2122
ENSG00000169184	MN1	158.672	162.476	391.996	43.4011
ENSG00000262576	PCDHGA4	73.4155	43.5205	29.5417	3.27555
ENSG00000161896	IP6K3	13.0253	14.5068	14.7709	1.63778
ENSG00000172985	SH3RF3	502.068	499.035	706.728	80.2511
ENSG00000073150	PANX2	4.73649	8.70409	21.5882	2.45667
ENSG00000080573	COL5A3	74.5997	84.1396	448.807	51.59
ENSG00000198947	DMD	216.694	171.18	277.238	31.9367
ENSG00000124440	HIF3A	28.4189	160.542	232.925	27.0233
ENSG00000179855	GIPC3	50.9172	62.8629	35.2228	4.09444
ENSG00000013293	SLC7A14	9.47297	5.80273	112.486	13.1022
ENSG00000146555	SDK1	106.571	127.66	154.526	18.0155
ENSG00000175040	CHST2	1718.16	1490.33	3053.02	357.035
ENSG00000134243	SORT1	710.473	562.865	2709.88	317.729
ENSG00000259863	#N/A	52.1013	55.1259	55.6747	6.55111
ENSG00000163762	TM4SF18	5.92061	1.93424	6.81732	0.818889
ENSG00000226696	#N/A	9.47297	3.86849	6.81732	0.818889
ENSG00000091972	CD200	2.36824	0.967121	6.81732	0.818889
ENSG00000226493	#N/A	2.36824	0.967121	6.81732	0.818889
ENSG00000244945	#N/A	2.36824	0.967121	6.81732	0.818889
ENSG00000227354	#N/A	3.55236	1.93424	6.81732	0.818889
ENSG00000279713	#N/A	3.55236	1.93424	6.81732	0.818889
ENSG00000248479	#N/A	4.73649	2.90136	6.81732	0.818889
ENSG00000160838	LRRC71	10.6571	8.70409	6.81732	0.818889
ENSG00000123364	HOXC13	1.18412	0.967121	6.81732	0.818889
ENSG00000259104	#N/A	1.18412	0.967121	6.81732	0.818889
ENSG00000267219	#N/A	1.18412	0.967121	6.81732	0.818889
ENSG00000274718	#N/A	1.18412	0.967121	6.81732	0.818889
ENSG00000228818	#N/A	5.92061	5.80273	6.81732	0.818889
ENSG00000285928	#N/A	4.73649	4.83561	6.81732	0.818889
ENSG00000223559	#N/A	2.36824	2.90136	6.81732	0.818889
ENSG00000266145	#N/A	1.18412	1.93424	6.81732	0.818889
ENSG00000130997	POLN	3.55236	5.80273	6.81732	0.818889
ENSG00000255052	#N/A	5.92061	10.6383	6.81732	0.818889
ENSG00000003096	KLHL13	3.55236	6.76985	6.81732	0.818889
ENSG00000120337	TNFSF18	3.55236	6.76985	6.81732	0.818889
ENSG00000077943	ITGA8	2.36824	4.83561	6.81732	0.818889
ENSG00000251188	#N/A	1.18412	2.90136	6.81732	0.818889
ENSG00000138741	TRPC3	2.36824	7.73697	6.81732	0.818889
ENSG00000178803	#N/A	1.18412	5.80273	6.81732	0.818889
ENSG00000238018	#N/A	8.28885	9.67121	20.4519	2.45667
ENSG00000176700	#N/A	7.10473	1.93424	13.6346	1.63778
ENSG00000182261	NLRP10	85.2568	75.4355	101.124	12.2833
ENSG00000082397	EPB41L3	1760.79	1399.42	1786.14	217.824
ENSG00000152284	TCF7L1	24.8666	24.178	73.8543	9.00777
ENSG00000118971	CCND2	74.5997	86.0738	172.705	21.2911
ENSG00000261534	#N/A	97.098	94.7779	105.668	13.1022
ENSG00000198719	DLL1	27.2348	21.2767	32.9504	4.09444
ENSG00000170743	SYT9	137.358	65.7643	52.2661	6.55111
ENSG00000146197	SCUBE3	769.679	679.886	143.164	18.0155
ENSG00000154553	PDLIM3	84.0726	47.3889	45.4488	5.73222
ENSG00000278266	#N/A	15.3936	10.6383	19.3157	2.45667
ENSG00000141338	ABCA8	271.164	130.561	120.439	15.5589
ENSG00000168952	STXBP6	75.7838	63.83	24.9968	3.27555
ENSG00000099869	#N/A	48.549	42.5533	49.9937	6.55111
ENSG00000154556	SORBS2	29.603	29.9808	12.4984	1.63778
ENSG00000280374	#N/A	5.92061	10.6383	12.4984	1.63778
ENSG00000133107	TRPC4	112.492	95.745	210.201	27.8422
ENSG00000183426	NPIPA1	14.2095	13.5397	23.8606	3.27555
ENSG00000135312	HTR1B	52.1013	51.2574	148.845	20.4722
ENSG00000226318	#N/A	11.8412	13.5397	29.5417	4.09444
ENSG00000023171	GRAMD1B	153.936	79.304	115.894	16.3778
ENSG00000177706	FAM20C	55.6537	516.443	320.414	45.8578
ENSG00000204442	FAM155A	82.8885	82.2053	85.2165	12.2833
ENSG00000184307	ZDHHC23	21.3142	14.5068	28.4055	4.09444
ENSG00000253174	#N/A	4.73649	0.967121	5.6811	0.818889
ENSG00000283162	#N/A	7.10473	1.93424	5.6811	0.818889
ENSG00000134755	DSC2	3.55236	0.967121	5.6811	0.818889
ENSG00000231527	#N/A	3.55236	0.967121	5.6811	0.818889
ENSG00000102854	MSLN	14.2095	5.80273	5.6811	0.818889
ENSG00000232712	#N/A	4.73649	1.93424	5.6811	0.818889
ENSG00000244480	#N/A	4.73649	1.93424	5.6811	0.818889
ENSG00000250318	#N/A	4.73649	1.93424	5.6811	0.818889
ENSG00000261338	#N/A	7.10473	2.90136	5.6811	0.818889
ENSG00000008196	TFAP2B	2.36824	0.967121	5.6811	0.818889
ENSG00000173175	ADCY5	2.36824	0.967121	5.6811	0.818889
ENSG00000182308	DCAF4L1	2.36824	0.967121	5.6811	0.818889
ENSG00000198917	SPOUT1	2.36824	0.967121	5.6811	0.818889
ENSG00000224063	#N/A	2.36824	0.967121	5.6811	0.818889
ENSG00000229771	#N/A	2.36824	0.967121	5.6811	0.818889
ENSG00000102934	PLLP	5.92061	2.90136	5.6811	0.818889
ENSG00000228727	SAPCD1	5.92061	2.90136	5.6811	0.818889
ENSG00000228925	#N/A	5.92061	2.90136	5.6811	0.818889
ENSG00000165953	SERPINA12	7.10473	3.86849	5.6811	0.818889
ENSG00000245148	#N/A	3.55236	1.93424	5.6811	0.818889
ENSG00000254978	#N/A	3.55236	1.93424	5.6811	0.818889
ENSG00000226312	#N/A	4.73649	2.90136	5.6811	0.818889
ENSG00000269867	#N/A	5.92061	3.86849	5.6811	0.818889
ENSG00000273137	#N/A	5.92061	3.86849	5.6811	0.818889
ENSG00000164181	ELOVL7	7.10473	4.83561	5.6811	0.818889
ENSG00000260578	#N/A	15.3936	10.6383	5.6811	0.818889
ENSG00000260428	SCX	8.28885	6.76985	5.6811	0.818889
ENSG00000225077	#N/A	4.73649	3.86849	5.6811	0.818889
ENSG00000254577	#N/A	2.36824	1.93424	5.6811	0.818889
ENSG00000264425	#N/A	2.36824	1.93424	5.6811	0.818889
ENSG00000271580	#N/A	2.36824	1.93424	5.6811	0.818889
ENSG00000272779	#N/A	4.73649	3.86849	5.6811	0.818889
ENSG00000278570	NR2E3	2.36824	1.93424	5.6811	0.818889
ENSG00000179542	SLITRK4	1.18412	0.967121	5.6811	0.818889
ENSG00000185046	ANKS1B	1.18412	0.967121	5.6811	0.818889
ENSG00000196557	CACNA1H	1.18412	0.967121	5.6811	0.818889
ENSG00000235532	#N/A	1.18412	0.967121	5.6811	0.818889
ENSG00000272072	#N/A	1.18412	0.967121	5.6811	0.818889
ENSG00000227666	#N/A	4.73649	4.83561	5.6811	0.818889
ENSG00000249485	#N/A	4.73649	4.83561	5.6811	0.818889
ENSG00000186399	GOLGA8R	7.10473	7.73697	5.6811	0.818889
ENSG00000224173	#N/A	2.36824	2.90136	5.6811	0.818889
ENSG00000286502	#N/A	2.36824	2.90136	5.6811	0.818889
ENSG00000188747	NOXA1	3.55236	4.83561	5.6811	0.818889
ENSG00000287934	#N/A	3.55236	4.83561	5.6811	0.818889
ENSG00000178343	SHISA3	20.1301	31.915	5.6811	0.818889
ENSG00000170848	PSG6	1.18412	1.93424	5.6811	0.818889
ENSG00000197168	NEK5	2.36824	3.86849	5.6811	0.818889
ENSG00000232713	#N/A	1.18412	1.93424	5.6811	0.818889
ENSG00000249493	#N/A	1.18412	1.93424	5.6811	0.818889
ENSG00000249655	#N/A	1.18412	1.93424	5.6811	0.818889
ENSG00000255197	#N/A	2.36824	3.86849	5.6811	0.818889
ENSG00000269997	#N/A	2.36824	3.86849	5.6811	0.818889
ENSG00000280327	#N/A	1.18412	1.93424	5.6811	0.818889
ENSG00000213204	AL049697.1	3.55236	5.80273	5.6811	0.818889
ENSG00000286878	#N/A	4.73649	7.73697	5.6811	0.818889
ENSG00000203721	#N/A	4.73649	9.67121	5.6811	0.818889
ENSG00000227256	#N/A	1.18412	2.90136	5.6811	0.818889
ENSG00000262147	#N/A	1.18412	2.90136	5.6811	0.818889
ENSG00000272941	#N/A	1.18412	3.86849	5.6811	0.818889
ENSG00000137460	FHDC1	8.28885	7.73697	11.3622	1.63778
ENSG00000275582	#N/A	4.73649	7.73697	11.3622	1.63778
ENSG00000268894	#N/A	16.5777	4.83561	17.0433	2.45667
ENSG00000038427	VCAN	1107.15	1480.66	1610.02	235.021
ENSG00000154188	ANGPT1	1853.15	1397.49	1820.22	266.139
ENSG00000000971	CFH	1149.78	926.502	580.608	86.8022
ENSG00000151006	PRSS53	10.6571	6.76985	27.2693	4.09444
ENSG00000180881	CAPS2	8.28885	11.6055	27.2693	4.09444
ENSG00000164161	HHIP	2428.63	2050.3	3183.69	479.05
ENSG00000137801	THBS1	15792.6	15603.5	26984.1	4087.07
ENSG00000005249	PRKAR2B	99.4662	59.9615	90.8975	13.9211
ENSG00000248734	#N/A	10.6571	10.6383	15.9071	2.45667
ENSG00000139679	LPAR6	37.8919	41.5862	20.4519	3.27555
ENSG00000153132	CLGN	11.8412	30.9479	20.4519	3.27555
ENSG00000128266	GNAZ	4.73649	1.93424	10.226	1.63778
ENSG00000101353	MROH8	14.2095	7.73697	10.226	1.63778
ENSG00000196267	ZNF836	3.55236	1.93424	10.226	1.63778
ENSG00000272374	#N/A	3.55236	1.93424	10.226	1.63778
ENSG00000203706	#N/A	43.8125	24.178	10.226	1.63778
ENSG00000247679	#N/A	8.28885	4.83561	10.226	1.63778
ENSG00000283445	#N/A	8.28885	7.73697	10.226	1.63778
ENSG00000259663	#N/A	7.10473	6.76985	10.226	1.63778
ENSG00000006283	CACNA1G	5.92061	5.80273	10.226	1.63778
ENSG00000271034	#N/A	3.55236	3.86849	10.226	1.63778
ENSG00000185352	HS6ST3	9.47297	20.3095	10.226	1.63778
ENSG00000141934	PLPP2	16.5777	38.6849	10.226	1.63778
ENSG00000276791	#N/A	1.18412	7.73697	10.226	1.63778
ENSG00000173705	SUSD5	407.338	376.21	423.81	67.9677
ENSG00000182492	BGN	1985.77	2164.42	2249.71	361.13
ENSG00000154175	ABI3BP	367.078	357.835	366.999	58.96
ENSG00000125848	FLRT3	227.351	123.792	302.234	49.1333
ENSG00000134762	DSC3	265.243	221.471	543.113	88.44
ENSG00000003989	SLC7A2	1516.86	1541.59	5144.8	839.361
ENSG00000076356	PLXNA2	1274.11	876.212	1891.81	314.453
ENSG00000150627	WDR17	39.076	21.2767	29.5417	4.91333
ENSG00000197301	#N/A	7.10473	10.6383	14.7709	2.45667
ENSG00000092969	TGFB2	504.436	356.868	698.775	116.282
ENSG00000187908	DMBT1	99.4662	79.304	223.835	37.6689
ENSG00000143355	LHX9	17.7618	5.80273	19.3157	3.27555
ENSG00000054356	PTPRN	3.55236	64.7971	57.9472	9.82666
ENSG00000136869	TLR4	650.083	539.654	699.911	120.377
ENSG00000156140	ADAMTS3	132.622	109.285	173.842	30.2989
ENSG00000078814	MYH7B	17.7618	21.2767	42.0401	7.37
ENSG00000131089	ARHGEF9	146.831	88.9752	177.25	31.1178
ENSG00000139304	PTPRQ	28.4189	20.3095	51.1299	9.00777
ENSG00000161681	SHANK1	56.8378	47.3889	60.2196	10.6456
ENSG00000267374	#N/A	36.7078	58.9944	64.7645	11.4644
ENSG00000146122	DAAM2	1074	465.185	858.982	152.313
ENSG00000144339	TMEFF2	562.458	438.106	570.382	102.361
ENSG00000182621	PLCB1	65.1267	31.915	18.1795	3.27555
ENSG00000114315	HES1	8.28885	4.83561	18.1795	3.27555
ENSG00000246430	#N/A	13.0253	7.73697	18.1795	3.27555
ENSG00000070182	SPTB	4.73649	5.80273	18.1795	3.27555
ENSG00000167157	PRRX2	5.92061	9.67121	18.1795	3.27555
ENSG00000230280	#N/A	14.2095	12.5726	22.7244	4.09444
ENSG00000152217	SETBP1	54.4696	55.1259	22.7244	4.09444
ENSG00000184408	KCND2	14.2095	20.3095	31.8141	5.73222
ENSG00000255317	#N/A	7.10473	0.967121	4.54488	0.818889
ENSG00000235681	#N/A	5.92061	0.967121	4.54488	0.818889
ENSG00000248079	#N/A	5.92061	0.967121	4.54488	0.818889
ENSG00000239112	#N/A	9.47297	1.93424	4.54488	0.818889
ENSG00000118308	LRMP	4.73649	0.967121	4.54488	0.818889
ENSG00000276925	#N/A	4.73649	0.967121	4.54488	0.818889
ENSG00000139193	CD27	7.10473	1.93424	4.54488	0.818889
ENSG00000224452	#N/A	3.55236	0.967121	4.54488	0.818889
ENSG00000236536	#N/A	3.55236	0.967121	4.54488	0.818889
ENSG00000250015	#N/A	4.73649	1.93424	4.54488	0.818889
ENSG00000254506	#N/A	4.73649	1.93424	4.54488	0.818889
ENSG00000259659	#N/A	4.73649	1.93424	4.54488	0.818889
ENSG00000280332	#N/A	7.10473	2.90136	4.54488	0.818889
ENSG00000160255	ITGB2	2.36824	0.967121	4.54488	0.818889
ENSG00000172575	RASGRP1	2.36824	0.967121	4.54488	0.818889
ENSG00000180318	ALX1	2.36824	0.967121	4.54488	0.818889
ENSG00000253471	#N/A	2.36824	0.967121	4.54488	0.818889
ENSG00000267340	#N/A	2.36824	0.967121	4.54488	0.818889
ENSG00000270048	#N/A	2.36824	0.967121	4.54488	0.818889
ENSG00000270605	#N/A	2.36824	0.967121	4.54488	0.818889
ENSG00000277892	#N/A	2.36824	0.967121	4.54488	0.818889
ENSG00000158528	PPP1R9A	5.92061	2.90136	4.54488	0.818889
ENSG00000273007	#N/A	5.92061	2.90136	4.54488	0.818889
ENSG00000042832	TG	3.55236	1.93424	4.54488	0.818889
ENSG00000141449	GREB1L	3.55236	1.93424	4.54488	0.818889
ENSG00000164082	GRM2	3.55236	1.93424	4.54488	0.818889
ENSG00000270533	#N/A	3.55236	1.93424	4.54488	0.818889
ENSG00000172201	ID4	4.73649	2.90136	4.54488	0.818889
ENSG00000204880	KRTAP4-8	4.73649	2.90136	4.54488	0.818889
ENSG00000265574	#N/A	4.73649	2.90136	4.54488	0.818889
ENSG00000144868	TMEM108	31.9713	22.2438	4.54488	0.818889
ENSG00000142910	TINAGL1	16.5777	13.5397	4.54488	0.818889
ENSG00000138759	FRAS1	7.10473	5.80273	4.54488	0.818889
ENSG00000102466	FGF14	2.36824	1.93424	4.54488	0.818889
ENSG00000150637	CD226	2.36824	1.93424	4.54488	0.818889
ENSG00000188599	#N/A	2.36824	1.93424	4.54488	0.818889
ENSG00000230188	#N/A	2.36824	1.93424	4.54488	0.818889
ENSG00000231609	#N/A	2.36824	1.93424	4.54488	0.818889
ENSG00000234789	#N/A	2.36824	1.93424	4.54488	0.818889
ENSG00000257433	#N/A	2.36824	1.93424	4.54488	0.818889
ENSG00000259709	#N/A	2.36824	1.93424	4.54488	0.818889
ENSG00000259775	#N/A	2.36824	1.93424	4.54488	0.818889
ENSG00000272109	#N/A	2.36824	1.93424	4.54488	0.818889
ENSG00000274460	#N/A	2.36824	1.93424	4.54488	0.818889
ENSG00000279812	#N/A	2.36824	1.93424	4.54488	0.818889
ENSG00000280486	#N/A	2.36824	1.93424	4.54488	0.818889
ENSG00000133083	DCLK1	1.18412	0.967121	4.54488	0.818889
ENSG00000141750	STAC2	1.18412	0.967121	4.54488	0.818889
ENSG00000177736	#N/A	1.18412	0.967121	4.54488	0.818889
ENSG00000201801	#N/A	1.18412	0.967121	4.54488	0.818889
ENSG00000213180	#N/A	1.18412	0.967121	4.54488	0.818889
ENSG00000216740	#N/A	1.18412	0.967121	4.54488	0.818889
ENSG00000220494	#N/A	1.18412	0.967121	4.54488	0.818889
ENSG00000223044	#N/A	1.18412	0.967121	4.54488	0.818889
ENSG00000223549	#N/A	1.18412	0.967121	4.54488	0.818889
ENSG00000224185	#N/A	1.18412	0.967121	4.54488	0.818889
ENSG00000226744	#N/A	1.18412	0.967121	4.54488	0.818889
ENSG00000228879	#N/A	1.18412	0.967121	4.54488	0.818889
ENSG00000230316	#N/A	1.18412	0.967121	4.54488	0.818889
ENSG00000230799	#N/A	1.18412	0.967121	4.54488	0.818889
ENSG00000235716	#N/A	1.18412	0.967121	4.54488	0.818889
ENSG00000236559	#N/A	1.18412	0.967121	4.54488	0.818889
ENSG00000253598	SLC10A5	1.18412	0.967121	4.54488	0.818889
ENSG00000257376	#N/A	1.18412	0.967121	4.54488	0.818889
ENSG00000257585	#N/A	1.18412	0.967121	4.54488	0.818889
ENSG00000261701	HPR	1.18412	0.967121	4.54488	0.818889
ENSG00000268743	#N/A	1.18412	0.967121	4.54488	0.818889
ENSG00000271452	#N/A	1.18412	0.967121	4.54488	0.818889
ENSG00000272977	#N/A	1.18412	0.967121	4.54488	0.818889
ENSG00000273183	#N/A	1.18412	0.967121	4.54488	0.818889
ENSG00000273489	#N/A	1.18412	0.967121	4.54488	0.818889
ENSG00000282980	#N/A	1.18412	0.967121	4.54488	0.818889
ENSG00000286863	#N/A	1.18412	0.967121	4.54488	0.818889
ENSG00000287629	#N/A	1.18412	0.967121	4.54488	0.818889
ENSG00000152939	MARVELD2	3.55236	2.90136	4.54488	0.818889
ENSG00000155754	C2CD6	3.55236	2.90136	4.54488	0.818889
ENSG00000242797	#N/A	3.55236	2.90136	4.54488	0.818889
ENSG00000248309	#N/A	3.55236	2.90136	4.54488	0.818889
ENSG00000266601	#N/A	3.55236	2.90136	4.54488	0.818889
ENSG00000223653	#N/A	8.28885	7.73697	4.54488	0.818889
ENSG00000163032	VSNL1	18.9459	18.3753	4.54488	0.818889
ENSG00000091536	MYO15A	3.55236	3.86849	4.54488	0.818889
ENSG00000164796	CSMD3	18.9459	23.2109	4.54488	0.818889
ENSG00000008323	PLEKHG6	2.36824	2.90136	4.54488	0.818889
ENSG00000168852	#N/A	2.36824	2.90136	4.54488	0.818889
ENSG00000215912	TTC34	2.36824	2.90136	4.54488	0.818889
ENSG00000224905	#N/A	2.36824	2.90136	4.54488	0.818889
ENSG00000225806	#N/A	2.36824	2.90136	4.54488	0.818889
ENSG00000225974	#N/A	2.36824	2.90136	4.54488	0.818889
ENSG00000234263	#N/A	2.36824	2.90136	4.54488	0.818889
ENSG00000240591	#N/A	2.36824	2.90136	4.54488	0.818889
ENSG00000256849	#N/A	2.36824	2.90136	4.54488	0.818889
ENSG00000261560	#N/A	2.36824	2.90136	4.54488	0.818889
ENSG00000274214	#N/A	2.36824	2.90136	4.54488	0.818889
ENSG00000183977	PP2D1	3.55236	4.83561	4.54488	0.818889
ENSG00000185522	LMNTD2	3.55236	4.83561	4.54488	0.818889
ENSG00000213236	#N/A	3.55236	4.83561	4.54488	0.818889
ENSG00000081148	IMPG2	7.10473	10.6383	4.54488	0.818889
ENSG00000109163	GNRHR	1.18412	1.93424	4.54488	0.818889
ENSG00000116652	#N/A	1.18412	1.93424	4.54488	0.818889
ENSG00000126861	OMG	1.18412	1.93424	4.54488	0.818889
ENSG00000172318	B3GALT1	2.36824	3.86849	4.54488	0.818889
ENSG00000226544	#N/A	1.18412	1.93424	4.54488	0.818889
ENSG00000228594	FNDC10	2.36824	3.86849	4.54488	0.818889
ENSG00000237418	#N/A	1.18412	1.93424	4.54488	0.818889
ENSG00000240793	#N/A	1.18412	1.93424	4.54488	0.818889
ENSG00000241818	#N/A	1.18412	1.93424	4.54488	0.818889
ENSG00000241886	#N/A	1.18412	1.93424	4.54488	0.818889
ENSG00000253333	#N/A	1.18412	1.93424	4.54488	0.818889
ENSG00000268521	#N/A	1.18412	1.93424	4.54488	0.818889
ENSG00000270264	#N/A	1.18412	1.93424	4.54488	0.818889
ENSG00000272345	#N/A	2.36824	3.86849	4.54488	0.818889
ENSG00000273447	#N/A	1.18412	1.93424	4.54488	0.818889
ENSG00000275092	#N/A	1.18412	1.93424	4.54488	0.818889
ENSG00000278588	H2BC10	1.18412	1.93424	4.54488	0.818889
ENSG00000279345	#N/A	1.18412	1.93424	4.54488	0.818889
ENSG00000284874	AC000093.1	1.18412	1.93424	4.54488	0.818889
ENSG00000287686	#N/A	2.36824	3.86849	4.54488	0.818889
ENSG00000244564	#N/A	4.73649	7.73697	4.54488	0.818889
ENSG00000204531	POU5F1	3.55236	6.76985	4.54488	0.818889
ENSG00000279611	#N/A	3.55236	7.73697	4.54488	0.818889
ENSG00000226450	#N/A	2.36824	5.80273	4.54488	0.818889
ENSG00000156049	GNA14	1.18412	2.90136	4.54488	0.818889
ENSG00000176318	#N/A	1.18412	2.90136	4.54488	0.818889
ENSG00000189045	ANKDD1B	1.18412	2.90136	4.54488	0.818889
ENSG00000237754	#N/A	1.18412	2.90136	4.54488	0.818889
ENSG00000279283	#N/A	1.18412	2.90136	4.54488	0.818889
ENSG00000183873	SCN5A	1.18412	3.86849	4.54488	0.818889
ENSG00000235313	#N/A	1.18412	3.86849	4.54488	0.818889
ENSG00000235865	#N/A	1.18412	3.86849	4.54488	0.818889
ENSG00000241081	#N/A	1.18412	3.86849	4.54488	0.818889
ENSG00000135299	ANKRD6	2.36824	7.73697	4.54488	0.818889
ENSG00000131730	CKMT2	2.36824	8.70409	4.54488	0.818889
ENSG00000276261	#N/A	1.18412	4.83561	4.54488	0.818889
ENSG00000204963	PCDHA7	1.18412	5.80273	4.54488	0.818889
ENSG00000267940	#N/A	1.18412	5.80273	4.54488	0.818889
ENSG00000101842	VSIG1	5.92061	1.93424	13.6346	2.45667
ENSG00000251550	#N/A	10.6571	6.76985	13.6346	2.45667
ENSG00000286791	#N/A	10.6571	7.73697	13.6346	2.45667
ENSG00000256001	#N/A	11.8412	16.4411	13.6346	2.45667
ENSG00000235770	#N/A	5.92061	1.93424	9.08975	1.63778
ENSG00000227543	#N/A	4.73649	1.93424	9.08975	1.63778
ENSG00000286584	#N/A	4.73649	1.93424	9.08975	1.63778
ENSG00000260257	#N/A	7.10473	2.90136	9.08975	1.63778
ENSG00000162931	TRIM17	5.92061	2.90136	9.08975	1.63778
ENSG00000267761	#N/A	3.55236	1.93424	9.08975	1.63778
ENSG00000205562	#N/A	9.47297	5.80273	9.08975	1.63778
ENSG00000213901	SLC23A3	4.73649	2.90136	9.08975	1.63778
ENSG00000272129	#N/A	9.47297	6.76985	9.08975	1.63778
ENSG00000157502	PWWP3B	1.18412	0.967121	9.08975	1.63778
ENSG00000250602	#N/A	3.55236	3.86849	9.08975	1.63778
ENSG00000214776	#N/A	4.73649	5.80273	9.08975	1.63778
ENSG00000234036	#N/A	3.55236	4.83561	9.08975	1.63778
ENSG00000115461	IGFBP5	2.36824	3.86849	9.08975	1.63778
ENSG00000280018	#N/A	2.36824	3.86849	9.08975	1.63778
ENSG00000187950	OVCH1	3.55236	5.80273	9.08975	1.63778
ENSG00000233330	#N/A	1.18412	2.90136	9.08975	1.63778
ENSG00000143127	ITGA10	1255.17	938.108	813.533	147.4
ENSG00000101680	LAMA1	2243.91	2262.1	2267.89	418.452
ENSG00000172379	ARNT2	24.8666	22.2438	35.2228	6.55111
ENSG00000186481	#N/A	27.2348	8.70409	30.6779	5.73222
ENSG00000183023	SLC8A1	414.443	436.172	762.403	142.487
ENSG00000140092	FBLN5	372.998	526.114	454.488	85.9833
ENSG00000185950	IRS2	936.64	876.212	1473.68	280.06
ENSG00000272574	#N/A	9.47297	8.70409	17.0433	3.27555
ENSG00000120658	ENOX1	7.10473	19.3424	17.0433	3.27555
ENSG00000134830	C5AR2	46.1807	31.915	51.1299	9.82666
ENSG00000111859	NEDD9	343.395	284.334	476.076	91.7155
ENSG00000228526	#N/A	211.958	210.832	318.141	61.4166
ENSG00000145147	SLIT2	1135.57	842.363	1716.83	334.107
ENSG00000074181	NOTCH3	1362.92	1617.03	2108.82	411.901
ENSG00000131778	CHD1L	5.92061	1.93424	12.4984	2.45667
ENSG00000230555	#N/A	7.10473	7.73697	12.4984	2.45667
ENSG00000124126	PREX1	909.405	722.44	1555.48	307.902
ENSG00000169946	ZFPM2	73.4155	65.7643	65.9007	13.1022
ENSG00000180447	GAS1	2.36824	1.93424	20.4519	4.09444
ENSG00000118473	SGIP1	344.579	277.564	368.135	73.7
ENSG00000159167	STC1	5630.5	5316.27	5974.24	1209.5
ENSG00000169621	APLF	73.4155	81.2382	52.2661	10.6456
ENSG00000270820	#N/A	3.55236	4.83561	15.9071	3.27555
ENSG00000118513	MYB	9.47297	13.5397	15.9071	3.27555
ENSG00000171812	COL8A2	9.47297	24.178	15.9071	3.27555
ENSG00000249304	#N/A	9.47297	0.967121	7.95354	1.63778
ENSG00000185149	NPY2R	8.28885	1.93424	7.95354	1.63778
ENSG00000249506	#N/A	7.10473	1.93424	7.95354	1.63778
ENSG00000230454	#N/A	5.92061	1.93424	7.95354	1.63778
ENSG00000130055	GDPD2	2.36824	0.967121	7.95354	1.63778
ENSG00000223374	#N/A	2.36824	0.967121	7.95354	1.63778
ENSG00000229337	#N/A	4.73649	2.90136	7.95354	1.63778
ENSG00000173376	NDNF	116.044	73.5012	7.95354	1.63778
ENSG00000185013	NT5C1B	2.36824	1.93424	7.95354	1.63778
ENSG00000256274	#N/A	1.18412	0.967121	7.95354	1.63778
ENSG00000174348	PODN	3.55236	2.90136	7.95354	1.63778
ENSG00000108387	SEPTIN4	9.47297	8.70409	7.95354	1.63778
ENSG00000197046	SIGLEC15	10.6571	10.6383	7.95354	1.63778
ENSG00000226711	#N/A	8.28885	8.70409	7.95354	1.63778
ENSG00000278987	#N/A	2.36824	2.90136	7.95354	1.63778
ENSG00000151623	NR3C2	2.36824	3.86849	7.95354	1.63778
ENSG00000226648	#N/A	1.18412	1.93424	7.95354	1.63778
ENSG00000182574	#N/A	1.18412	2.90136	7.95354	1.63778
ENSG00000144802	NFKBIZ	249.85	176.016	242.015	49.9522
ENSG00000150551	LYPD1	17.7618	16.4411	43.1763	9.00777
ENSG00000137203	TFAP2A	8.28885	3.86849	46.585	9.82666
ENSG00000117114	ADGRL2	794.546	658.61	1140.76	241.572
ENSG00000138435	CHRNA1	13.0253	6.76985	19.3157	4.09444
ENSG00000120217	CD274	93.5456	93.8108	309.052	65.5111
ENSG00000061337	LZTS1	5.92061	7.73697	38.6315	8.18889
ENSG00000152463	OLAH	40.2601	31.915	77.2629	16.3778
ENSG00000095752	IL11	34.3395	40.6191	122.712	26.2044
ENSG00000167244	IGF2	106.571	116.055	260.194	55.6844
ENSG00000116678	LEPR	348.132	390.717	335.185	72.0622
ENSG00000135636	DYSF	176.434	160.542	121.575	26.2044
ENSG00000004399	PLXND1	1296.61	1266.93	1397.55	301.351
ENSG00000151229	SLC2A13	367.078	326.887	374.952	81.07
ENSG00000275993	SIK1B	13.0253	26.1123	22.7244	4.91333
ENSG00000237548	#N/A	16.5777	11.6055	11.3622	2.45667
ENSG00000250645	#N/A	5.92061	4.83561	11.3622	2.45667
ENSG00000226352	#N/A	2.36824	1.93424	11.3622	2.45667
ENSG00000179300	RTL3	9.47297	8.70409	11.3622	2.45667
ENSG00000212127	TAS2R14	7.10473	7.73697	11.3622	2.45667
ENSG00000235008	#N/A	5.92061	8.70409	11.3622	2.45667
ENSG00000113389	NPR3	802.834	531.917	978.285	213.73
ENSG00000177570	SAMD12	17.7618	18.3753	26.133	5.73222
ENSG00000006453	BAIAP2L1	187.091	143.134	203.383	45.0389
ENSG00000165899	OTOGL	9.47297	3.86849	14.7709	3.27555
ENSG00000105639	JAK3	39.076	27.0794	14.7709	3.27555
ENSG00000227001	#N/A	4.73649	11.6055	14.7709	3.27555
ENSG00000069667	RORA	65.1267	32.8821	29.5417	6.55111
ENSG00000213153	#N/A	15.3936	13.5397	18.1795	4.09444
ENSG00000133019	CHRM3	2.36824	4.83561	18.1795	4.09444
ENSG00000138829	FBN2	1313.19	1473.89	2423.56	546.199
ENSG00000099840	IZUMO4	7.10473	10.6383	21.5882	4.91333
ENSG00000162618	ADGRL4	579.035	677.952	409.039	93.3533
ENSG00000054654	SYNE2	183.539	319.15	361.318	82.7077
ENSG00000280063	#N/A	8.28885	7.73697	24.9968	5.73222
ENSG00000185070	FLRT2	291.294	338.492	491.983	113.007
ENSG00000166317	SYNPO2L	4.73649	1.93424	28.4055	6.55111
ENSG00000253910	PCDHGB2	56.8378	60.9286	28.4055	6.55111
ENSG00000138356	AOX1	3650.65	3066.74	4364.22	1010.51
ENSG00000168779	SHOX2	113.676	73.5012	189.749	44.22
ENSG00000064763	FAR2	249.85	225.339	132.938	31.1178
ENSG00000171522	PTGER4	562.458	443.909	386.315	90.8966
ENSG00000196611	MMP1	9780.84	16698.3	17002.4	4009.28
ENSG00000157680	DGKI	222.615	267.893	289.736	68.7866
ENSG00000057657	PRDM1	88.8091	79.304	174.978	41.7633
ENSG00000221852	KRTAP1-5	13.0253	5.80273	13.6346	3.27555
ENSG00000159784	FAM131B	8.28885	4.83561	13.6346	3.27555
ENSG00000187398	LUZP2	8.28885	10.6383	13.6346	3.27555
ENSG00000257800	#N/A	3.55236	6.76985	13.6346	3.27555
ENSG00000149050	ZNF214	13.0253	7.73697	17.0433	4.09444
ENSG00000231365	#N/A	7.10473	10.6383	17.0433	4.09444
ENSG00000143248	RGS5	35.5236	22.2438	20.4519	4.91333
ENSG00000256043	CTSO	30.7872	30.9479	20.4519	4.91333
ENSG00000204941	PSG5	29.603	20.3095	23.8606	5.73222
ENSG00000225032	#N/A	9.47297	12.5726	27.2693	6.55111
ENSG00000164935	DCSTAMP	7.10473	0.967121	3.40866	0.818889
ENSG00000173805	HAP1	4.73649	0.967121	3.40866	0.818889
ENSG00000215835	#N/A	4.73649	0.967121	3.40866	0.818889
ENSG00000229848	#N/A	4.73649	0.967121	3.40866	0.818889
ENSG00000237892	#N/A	4.73649	0.967121	3.40866	0.818889
ENSG00000257279	#N/A	4.73649	0.967121	3.40866	0.818889
ENSG00000259000	#N/A	4.73649	0.967121	3.40866	0.818889
ENSG00000261286	#N/A	4.73649	0.967121	3.40866	0.818889
ENSG00000276007	#N/A	4.73649	0.967121	3.40866	0.818889
ENSG00000130940	CASZ1	3.55236	0.967121	3.40866	0.818889
ENSG00000184113	CLDN5	3.55236	0.967121	3.40866	0.818889
ENSG00000184492	FOXD4L1	3.55236	0.967121	3.40866	0.818889
ENSG00000227258	#N/A	3.55236	0.967121	3.40866	0.818889
ENSG00000228363	#N/A	3.55236	0.967121	3.40866	0.818889
ENSG00000236861	#N/A	3.55236	0.967121	3.40866	0.818889
ENSG00000250483	#N/A	3.55236	0.967121	3.40866	0.818889
ENSG00000258344	#N/A	3.55236	0.967121	3.40866	0.818889
ENSG00000264812	#N/A	3.55236	0.967121	3.40866	0.818889
ENSG00000272037	#N/A	3.55236	0.967121	3.40866	0.818889
ENSG00000279031	#N/A	3.55236	0.967121	3.40866	0.818889
ENSG00000280231	#N/A	5.92061	1.93424	3.40866	0.818889
ENSG00000221866	PLXNA4	608.638	244.682	3.40866	0.818889
ENSG00000103227	LMF1	4.73649	1.93424	3.40866	0.818889
ENSG00000273448	#N/A	4.73649	1.93424	3.40866	0.818889
ENSG00000279873	#N/A	4.73649	1.93424	3.40866	0.818889
ENSG00000092758	COL9A3	2.36824	0.967121	3.40866	0.818889
ENSG00000116985	BMP8B	2.36824	0.967121	3.40866	0.818889
ENSG00000140795	MYLK3	2.36824	0.967121	3.40866	0.818889
ENSG00000145975	FAM217A	2.36824	0.967121	3.40866	0.818889
ENSG00000163285	GABRG1	2.36824	0.967121	3.40866	0.818889
ENSG00000165379	LRFN5	2.36824	0.967121	3.40866	0.818889
ENSG00000169495	HTRA4	2.36824	0.967121	3.40866	0.818889
ENSG00000183154	#N/A	2.36824	0.967121	3.40866	0.818889
ENSG00000185774	KCNIP4	2.36824	0.967121	3.40866	0.818889
ENSG00000196436	NPIPB15	2.36824	0.967121	3.40866	0.818889
ENSG00000201830	#N/A	2.36824	0.967121	3.40866	0.818889
ENSG00000211452	DIO1	2.36824	0.967121	3.40866	0.818889
ENSG00000223799	#N/A	2.36824	0.967121	3.40866	0.818889
ENSG00000229591	#N/A	2.36824	0.967121	3.40866	0.818889
ENSG00000236308	#N/A	2.36824	0.967121	3.40866	0.818889
ENSG00000237379	#N/A	2.36824	0.967121	3.40866	0.818889
ENSG00000237584	#N/A	2.36824	0.967121	3.40866	0.818889
ENSG00000238009	#N/A	2.36824	0.967121	3.40866	0.818889
ENSG00000250473	#N/A	2.36824	0.967121	3.40866	0.818889
ENSG00000250767	#N/A	2.36824	0.967121	3.40866	0.818889
ENSG00000251148	#N/A	2.36824	0.967121	3.40866	0.818889
ENSG00000254951	#N/A	2.36824	0.967121	3.40866	0.818889
ENSG00000255559	#N/A	2.36824	0.967121	3.40866	0.818889
ENSG00000259116	#N/A	2.36824	0.967121	3.40866	0.818889
ENSG00000259828	#N/A	2.36824	0.967121	3.40866	0.818889
ENSG00000260454	#N/A	2.36824	0.967121	3.40866	0.818889
ENSG00000260475	#N/A	2.36824	0.967121	3.40866	0.818889
ENSG00000261114	#N/A	2.36824	0.967121	3.40866	0.818889
ENSG00000267710	EDDM13	2.36824	0.967121	3.40866	0.818889
ENSG00000270292	#N/A	2.36824	0.967121	3.40866	0.818889
ENSG00000273305	#N/A	2.36824	0.967121	3.40866	0.818889
ENSG00000273402	#N/A	2.36824	0.967121	3.40866	0.818889
ENSG00000275506	#N/A	2.36824	0.967121	3.40866	0.818889
ENSG00000275665	#N/A	2.36824	0.967121	3.40866	0.818889
ENSG00000276712	#N/A	2.36824	0.967121	3.40866	0.818889
ENSG00000279030	#N/A	2.36824	0.967121	3.40866	0.818889
ENSG00000279086	#N/A	2.36824	0.967121	3.40866	0.818889
ENSG00000279208	#N/A	2.36824	0.967121	3.40866	0.818889
ENSG00000283236	#N/A	2.36824	0.967121	3.40866	0.818889
ENSG00000286406	#N/A	2.36824	0.967121	3.40866	0.818889
ENSG00000287507	#N/A	2.36824	0.967121	3.40866	0.818889
ENSG00000160801	PTH1R	3.55236	1.93424	3.40866	0.818889
ENSG00000225037	#N/A	3.55236	1.93424	3.40866	0.818889
ENSG00000227536	#N/A	3.55236	1.93424	3.40866	0.818889
ENSG00000228302	#N/A	3.55236	1.93424	3.40866	0.818889
ENSG00000243414	TICAM2	3.55236	1.93424	3.40866	0.818889
ENSG00000259319	#N/A	3.55236	1.93424	3.40866	0.818889
ENSG00000272195	#N/A	3.55236	1.93424	3.40866	0.818889
ENSG00000275552	#N/A	3.55236	1.93424	3.40866	0.818889
ENSG00000279314	#N/A	3.55236	1.93424	3.40866	0.818889
ENSG00000287676	#N/A	3.55236	1.93424	3.40866	0.818889
ENSG00000288018	#N/A	3.55236	1.93424	3.40866	0.818889
ENSG00000235652	#N/A	8.28885	4.83561	3.40866	0.818889
ENSG00000114279	FGF12	4.73649	2.90136	3.40866	0.818889
ENSG00000115361	ACADL	4.73649	2.90136	3.40866	0.818889
ENSG00000265511	#N/A	4.73649	2.90136	3.40866	0.818889
ENSG00000266236	#N/A	4.73649	2.90136	3.40866	0.818889
ENSG00000247950	#N/A	5.92061	3.86849	3.40866	0.818889
ENSG00000275318	#N/A	5.92061	3.86849	3.40866	0.818889
ENSG00000147180	ZNF711	65.1267	43.5205	3.40866	0.818889
ENSG00000238266	#N/A	7.10473	4.83561	3.40866	0.818889
ENSG00000270659	#N/A	7.10473	4.83561	3.40866	0.818889
ENSG00000135643	KCNMB4	2.36824	1.93424	3.40866	0.818889
ENSG00000139351	SYCP3	2.36824	1.93424	3.40866	0.818889
ENSG00000161132	#N/A	2.36824	1.93424	3.40866	0.818889
ENSG00000177699	#N/A	2.36824	1.93424	3.40866	0.818889
ENSG00000179772	FOXS1	2.36824	1.93424	3.40866	0.818889
ENSG00000183396	TMEM89	2.36824	1.93424	3.40866	0.818889
ENSG00000188783	PRELP	2.36824	1.93424	3.40866	0.818889
ENSG00000215199	#N/A	2.36824	1.93424	3.40866	0.818889
ENSG00000223685	#N/A	2.36824	1.93424	3.40866	0.818889
ENSG00000228446	#N/A	2.36824	1.93424	3.40866	0.818889
ENSG00000230623	#N/A	2.36824	1.93424	3.40866	0.818889
ENSG00000231160	#N/A	2.36824	1.93424	3.40866	0.818889
ENSG00000231995	#N/A	2.36824	1.93424	3.40866	0.818889
ENSG00000233461	#N/A	2.36824	1.93424	3.40866	0.818889
ENSG00000254034	#N/A	2.36824	1.93424	3.40866	0.818889
ENSG00000258659	TRIM34	2.36824	1.93424	3.40866	0.818889
ENSG00000269102	#N/A	2.36824	1.93424	3.40866	0.818889
ENSG00000276533	#N/A	2.36824	1.93424	3.40866	0.818889
ENSG00000276724	#N/A	2.36824	1.93424	3.40866	0.818889
ENSG00000279356	#N/A	2.36824	1.93424	3.40866	0.818889
ENSG00000284473	#N/A	2.36824	1.93424	3.40866	0.818889
ENSG00000287299	#N/A	2.36824	1.93424	3.40866	0.818889
ENSG00000287403	#N/A	2.36824	1.93424	3.40866	0.818889
ENSG00000010932	FMO1	1.18412	0.967121	3.40866	0.818889
ENSG00000077984	CST7	1.18412	0.967121	3.40866	0.818889
ENSG00000111886	GABRR2	1.18412	0.967121	3.40866	0.818889
ENSG00000115850	LCT	1.18412	0.967121	3.40866	0.818889
ENSG00000118113	MMP8	1.18412	0.967121	3.40866	0.818889
ENSG00000123360	PDE1B	1.18412	0.967121	3.40866	0.818889
ENSG00000124493	GRM4	1.18412	0.967121	3.40866	0.818889
ENSG00000127152	BCL11B	1.18412	0.967121	3.40866	0.818889
ENSG00000127831	VIL1	1.18412	0.967121	3.40866	0.818889
ENSG00000132554	RGS22	1.18412	0.967121	3.40866	0.818889
ENSG00000135973	GPR45	1.18412	0.967121	3.40866	0.818889
ENSG00000139540	SLC39A5	1.18412	0.967121	3.40866	0.818889
ENSG00000141293	SKAP1	1.18412	0.967121	3.40866	0.818889
ENSG00000143318	CASQ1	1.18412	0.967121	3.40866	0.818889
ENSG00000143512	HHIPL2	1.18412	0.967121	3.40866	0.818889
ENSG00000146678	IGFBP1	1.18412	0.967121	3.40866	0.818889
ENSG00000147036	LANCL3	1.18412	0.967121	3.40866	0.818889
ENSG00000148408	CACNA1B	1.18412	0.967121	3.40866	0.818889
ENSG00000153902	LGI4	1.18412	0.967121	3.40866	0.818889
ENSG00000156475	PPP2R2B	1.18412	0.967121	3.40866	0.818889
ENSG00000158321	AUTS2	1.18412	0.967121	3.40866	0.818889
ENSG00000160588	MPZL3	1.18412	0.967121	3.40866	0.818889
ENSG00000161940	BCL6B	1.18412	0.967121	3.40866	0.818889
ENSG00000163995	ABLIM2	1.18412	0.967121	3.40866	0.818889
ENSG00000169071	ROR2	1.18412	0.967121	3.40866	0.818889
ENSG00000171798	KNDC1	1.18412	0.967121	3.40866	0.818889
ENSG00000171873	ADRA1D	1.18412	0.967121	3.40866	0.818889
ENSG00000176136	MC5R	1.18412	0.967121	3.40866	0.818889
ENSG00000177462	OR2T8	1.18412	0.967121	3.40866	0.818889
ENSG00000182759	MAFA	1.18412	0.967121	3.40866	0.818889
ENSG00000184984	CHRM5	1.18412	0.967121	3.40866	0.818889
ENSG00000185269	NOTUM	1.18412	0.967121	3.40866	0.818889
ENSG00000189252	SPANXN3	1.18412	0.967121	3.40866	0.818889
ENSG00000196468	FGF16	1.18412	0.967121	3.40866	0.818889
ENSG00000197444	OGDHL	1.18412	0.967121	3.40866	0.818889
ENSG00000199015	#N/A	1.18412	0.967121	3.40866	0.818889
ENSG00000203392	#N/A	1.18412	0.967121	3.40866	0.818889
ENSG00000203855	#N/A	1.18412	0.967121	3.40866	0.818889
ENSG00000203872	C6orf163	1.18412	0.967121	3.40866	0.818889
ENSG00000204528	#N/A	1.18412	0.967121	3.40866	0.818889
ENSG00000205832	C16orf96	1.18412	0.967121	3.40866	0.818889
ENSG00000206384	COL6A6	1.18412	0.967121	3.40866	0.818889
ENSG00000212175	#N/A	1.18412	0.967121	3.40866	0.818889
ENSG00000215120	#N/A	1.18412	0.967121	3.40866	0.818889
ENSG00000215283	#N/A	1.18412	0.967121	3.40866	0.818889
ENSG00000215559	#N/A	1.18412	0.967121	3.40866	0.818889
ENSG00000216819	#N/A	1.18412	0.967121	3.40866	0.818889
ENSG00000224106	#N/A	1.18412	0.967121	3.40866	0.818889
ENSG00000224208	#N/A	1.18412	0.967121	3.40866	0.818889
ENSG00000224649	#N/A	1.18412	0.967121	3.40866	0.818889
ENSG00000224899	#N/A	1.18412	0.967121	3.40866	0.818889
ENSG00000225362	CT62	1.18412	0.967121	3.40866	0.818889
ENSG00000225950	NTF4	1.18412	0.967121	3.40866	0.818889
ENSG00000226363	#N/A	1.18412	0.967121	3.40866	0.818889
ENSG00000226438	#N/A	1.18412	0.967121	3.40866	0.818889
ENSG00000226526	#N/A	1.18412	0.967121	3.40866	0.818889
ENSG00000228071	#N/A	1.18412	0.967121	3.40866	0.818889
ENSG00000228184	#N/A	1.18412	0.967121	3.40866	0.818889
ENSG00000228522	#N/A	1.18412	0.967121	3.40866	0.818889
ENSG00000229474	PATL2	1.18412	0.967121	3.40866	0.818889
ENSG00000229530	#N/A	1.18412	0.967121	3.40866	0.818889
ENSG00000230912	#N/A	1.18412	0.967121	3.40866	0.818889
ENSG00000232699	#N/A	1.18412	0.967121	3.40866	0.818889
ENSG00000232762	#N/A	1.18412	0.967121	3.40866	0.818889
ENSG00000233309	#N/A	1.18412	0.967121	3.40866	0.818889
ENSG00000233602	#N/A	1.18412	0.967121	3.40866	0.818889
ENSG00000233639	#N/A	1.18412	0.967121	3.40866	0.818889
ENSG00000234222	#N/A	1.18412	0.967121	3.40866	0.818889
ENSG00000234369	#N/A	1.18412	0.967121	3.40866	0.818889
ENSG00000235284	#N/A	1.18412	0.967121	3.40866	0.818889
ENSG00000235328	#N/A	1.18412	0.967121	3.40866	0.818889
ENSG00000235690	#N/A	1.18412	0.967121	3.40866	0.818889
ENSG00000236375	#N/A	1.18412	0.967121	3.40866	0.818889
ENSG00000237668	#N/A	1.18412	0.967121	3.40866	0.818889
ENSG00000237940	#N/A	1.18412	0.967121	3.40866	0.818889
ENSG00000237949	#N/A	1.18412	0.967121	3.40866	0.818889
ENSG00000238082	#N/A	1.18412	0.967121	3.40866	0.818889
ENSG00000240005	#N/A	1.18412	0.967121	3.40866	0.818889
ENSG00000240093	#N/A	1.18412	0.967121	3.40866	0.818889
ENSG00000242551	#N/A	1.18412	0.967121	3.40866	0.818889
ENSG00000243144	#N/A	1.18412	0.967121	3.40866	0.818889
ENSG00000248787	#N/A	1.18412	0.967121	3.40866	0.818889
ENSG00000250622	#N/A	1.18412	0.967121	3.40866	0.818889
ENSG00000251712	#N/A	1.18412	0.967121	3.40866	0.818889
ENSG00000252473	#N/A	1.18412	0.967121	3.40866	0.818889
ENSG00000252581	#N/A	1.18412	0.967121	3.40866	0.818889
ENSG00000252614	#N/A	1.18412	0.967121	3.40866	0.818889
ENSG00000254536	AL360181.3	1.18412	0.967121	3.40866	0.818889
ENSG00000254636	ARMS2	1.18412	0.967121	3.40866	0.818889
ENSG00000254815	#N/A	1.18412	0.967121	3.40866	0.818889
ENSG00000255282	#N/A	1.18412	0.967121	3.40866	0.818889
ENSG00000255967	#N/A	1.18412	0.967121	3.40866	0.818889
ENSG00000256021	#N/A	1.18412	0.967121	3.40866	0.818889
ENSG00000256116	#N/A	1.18412	0.967121	3.40866	0.818889
ENSG00000256452	#N/A	1.18412	0.967121	3.40866	0.818889
ENSG00000256603	#N/A	1.18412	0.967121	3.40866	0.818889
ENSG00000257723	#N/A	1.18412	0.967121	3.40866	0.818889
ENSG00000258082	#N/A	1.18412	0.967121	3.40866	0.818889
ENSG00000258303	#N/A	1.18412	0.967121	3.40866	0.818889
ENSG00000259030	FPGT-TNNI3K	1.18412	0.967121	3.40866	0.818889
ENSG00000259191	#N/A	1.18412	0.967121	3.40866	0.818889
ENSG00000259250	#N/A	1.18412	0.967121	3.40866	0.818889
ENSG00000260034	#N/A	1.18412	0.967121	3.40866	0.818889
ENSG00000260635	#N/A	1.18412	0.967121	3.40866	0.818889
ENSG00000261408	TEN1-CDK3	1.18412	0.967121	3.40866	0.818889
ENSG00000262358	#N/A	1.18412	0.967121	3.40866	0.818889
ENSG00000264235	#N/A	1.18412	0.967121	3.40866	0.818889
ENSG00000267288	#N/A	1.18412	0.967121	3.40866	0.818889
ENSG00000267414	#N/A	1.18412	0.967121	3.40866	0.818889
ENSG00000267504	#N/A	1.18412	0.967121	3.40866	0.818889
ENSG00000268182	SMIM17	1.18412	0.967121	3.40866	0.818889
ENSG00000269919	#N/A	1.18412	0.967121	3.40866	0.818889
ENSG00000269937	#N/A	1.18412	0.967121	3.40866	0.818889
ENSG00000270016	#N/A	1.18412	0.967121	3.40866	0.818889
ENSG00000270277	#N/A	1.18412	0.967121	3.40866	0.818889
ENSG00000270679	#N/A	1.18412	0.967121	3.40866	0.818889
ENSG00000270723	#N/A	1.18412	0.967121	3.40866	0.818889
ENSG00000271049	#N/A	1.18412	0.967121	3.40866	0.818889
ENSG00000271749	#N/A	1.18412	0.967121	3.40866	0.818889
ENSG00000271828	#N/A	1.18412	0.967121	3.40866	0.818889
ENSG00000271889	#N/A	1.18412	0.967121	3.40866	0.818889
ENSG00000272203	#N/A	1.18412	0.967121	3.40866	0.818889
ENSG00000272384	#N/A	1.18412	0.967121	3.40866	0.818889
ENSG00000272529	#N/A	1.18412	0.967121	3.40866	0.818889
ENSG00000272858	#N/A	1.18412	0.967121	3.40866	0.818889
ENSG00000273711	#N/A	1.18412	0.967121	3.40866	0.818889
ENSG00000274184	#N/A	1.18412	0.967121	3.40866	0.818889
ENSG00000275212	#N/A	1.18412	0.967121	3.40866	0.818889
ENSG00000275312	#N/A	1.18412	0.967121	3.40866	0.818889
ENSG00000275759	#N/A	1.18412	0.967121	3.40866	0.818889
ENSG00000277411	#N/A	1.18412	0.967121	3.40866	0.818889
ENSG00000278383	#N/A	1.18412	0.967121	3.40866	0.818889
ENSG00000278607	#N/A	1.18412	0.967121	3.40866	0.818889
ENSG00000279265	#N/A	1.18412	0.967121	3.40866	0.818889
ENSG00000279561	#N/A	1.18412	0.967121	3.40866	0.818889
ENSG00000281026	#N/A	1.18412	0.967121	3.40866	0.818889
ENSG00000283122	#N/A	1.18412	0.967121	3.40866	0.818889
ENSG00000283170	#N/A	1.18412	0.967121	3.40866	0.818889
ENSG00000283209	#N/A	1.18412	0.967121	3.40866	0.818889
ENSG00000283656	#N/A	1.18412	0.967121	3.40866	0.818889
ENSG00000284726	#N/A	1.18412	0.967121	3.40866	0.818889
ENSG00000285601	#N/A	1.18412	0.967121	3.40866	0.818889
ENSG00000285664	#N/A	1.18412	0.967121	3.40866	0.818889
ENSG00000285851	#N/A	1.18412	0.967121	3.40866	0.818889
ENSG00000286638	#N/A	1.18412	0.967121	3.40866	0.818889
ENSG00000287692	#N/A	1.18412	0.967121	3.40866	0.818889
ENSG00000288063	#N/A	1.18412	0.967121	3.40866	0.818889
ENSG00000288586	#N/A	1.18412	0.967121	3.40866	0.818889
ENSG00000227436	#N/A	3.55236	2.90136	3.40866	0.818889
ENSG00000257913	#N/A	3.55236	2.90136	3.40866	0.818889
ENSG00000282855	#N/A	3.55236	2.90136	3.40866	0.818889
ENSG00000048540	LMO3	8.28885	7.73697	3.40866	0.818889
ENSG00000168702	LRP1B	5.92061	5.80273	3.40866	0.818889
ENSG00000185742	C11orf87	20.1301	21.2767	3.40866	0.818889
ENSG00000101977	MCF2	3.55236	3.86849	3.40866	0.818889
ENSG00000185008	ROBO2	3.55236	3.86849	3.40866	0.818889
ENSG00000234546	#N/A	3.55236	3.86849	3.40866	0.818889
ENSG00000260743	#N/A	3.55236	3.86849	3.40866	0.818889
ENSG00000104290	FZD3	2.36824	2.90136	3.40866	0.818889
ENSG00000119608	PROX2	2.36824	2.90136	3.40866	0.818889
ENSG00000132855	ANGPTL3	2.36824	2.90136	3.40866	0.818889
ENSG00000178965	ERICH3	2.36824	2.90136	3.40866	0.818889
ENSG00000179978	#N/A	2.36824	2.90136	3.40866	0.818889
ENSG00000180834	MAP6D1	2.36824	2.90136	3.40866	0.818889
ENSG00000253392	#N/A	2.36824	2.90136	3.40866	0.818889
ENSG00000254656	RTL1	2.36824	2.90136	3.40866	0.818889
ENSG00000259065	#N/A	2.36824	2.90136	3.40866	0.818889
ENSG00000263958	#N/A	2.36824	2.90136	3.40866	0.818889
ENSG00000272263	#N/A	2.36824	2.90136	3.40866	0.818889
ENSG00000272990	#N/A	2.36824	2.90136	3.40866	0.818889
ENSG00000274525	#N/A	2.36824	2.90136	3.40866	0.818889
ENSG00000284669	#N/A	2.36824	2.90136	3.40866	0.818889
ENSG00000135437	RDH5	3.55236	4.83561	3.40866	0.818889
ENSG00000101542	CDH20	4.73649	6.76985	3.40866	0.818889
ENSG00000053747	LAMA3	1.18412	1.93424	3.40866	0.818889
ENSG00000064692	SNCAIP	2.36824	3.86849	3.40866	0.818889
ENSG00000111490	TBC1D30	1.18412	1.93424	3.40866	0.818889
ENSG00000124721	DNAH8	1.18412	1.93424	3.40866	0.818889
ENSG00000136541	ERMN	1.18412	1.93424	3.40866	0.818889
ENSG00000143552	NUP210L	1.18412	1.93424	3.40866	0.818889
ENSG00000144668	ITGA9	1.18412	1.93424	3.40866	0.818889
ENSG00000146352	CLVS2	2.36824	3.86849	3.40866	0.818889
ENSG00000180929	GPR62	1.18412	1.93424	3.40866	0.818889
ENSG00000201492	#N/A	1.18412	1.93424	3.40866	0.818889
ENSG00000216316	#N/A	1.18412	1.93424	3.40866	0.818889
ENSG00000222108	#N/A	1.18412	1.93424	3.40866	0.818889
ENSG00000223652	#N/A	1.18412	1.93424	3.40866	0.818889
ENSG00000226002	#N/A	2.36824	3.86849	3.40866	0.818889
ENSG00000227640	#N/A	1.18412	1.93424	3.40866	0.818889
ENSG00000227726	#N/A	1.18412	1.93424	3.40866	0.818889
ENSG00000228808	#N/A	1.18412	1.93424	3.40866	0.818889
ENSG00000231304	#N/A	1.18412	1.93424	3.40866	0.818889
ENSG00000236404	#N/A	1.18412	1.93424	3.40866	0.818889
ENSG00000239911	#N/A	1.18412	1.93424	3.40866	0.818889
ENSG00000242017	#N/A	1.18412	1.93424	3.40866	0.818889
ENSG00000248256	#N/A	1.18412	1.93424	3.40866	0.818889
ENSG00000253024	#N/A	1.18412	1.93424	3.40866	0.818889
ENSG00000261267	#N/A	1.18412	1.93424	3.40866	0.818889
ENSG00000263727	#N/A	1.18412	1.93424	3.40866	0.818889
ENSG00000265096	#N/A	1.18412	1.93424	3.40866	0.818889
ENSG00000265413	#N/A	1.18412	1.93424	3.40866	0.818889
ENSG00000265939	#N/A	2.36824	3.86849	3.40866	0.818889
ENSG00000267595	#N/A	2.36824	3.86849	3.40866	0.818889
ENSG00000270614	#N/A	1.18412	1.93424	3.40866	0.818889
ENSG00000270983	#N/A	1.18412	1.93424	3.40866	0.818889
ENSG00000271225	#N/A	1.18412	1.93424	3.40866	0.818889
ENSG00000273982	#N/A	1.18412	1.93424	3.40866	0.818889
ENSG00000274093	#N/A	1.18412	1.93424	3.40866	0.818889
ENSG00000276633	#N/A	2.36824	3.86849	3.40866	0.818889
ENSG00000279039	#N/A	1.18412	1.93424	3.40866	0.818889
ENSG00000279057	#N/A	1.18412	1.93424	3.40866	0.818889
ENSG00000279699	#N/A	1.18412	1.93424	3.40866	0.818889
ENSG00000279742	#N/A	1.18412	1.93424	3.40866	0.818889
ENSG00000279948	#N/A	1.18412	1.93424	3.40866	0.818889
ENSG00000280042	#N/A	1.18412	1.93424	3.40866	0.818889
ENSG00000284490	#N/A	1.18412	1.93424	3.40866	0.818889
ENSG00000162148	PPP1R32	3.55236	5.80273	3.40866	0.818889
ENSG00000173698	ADGRG2	4.73649	7.73697	3.40866	0.818889
ENSG00000135063	FAM189A2	2.36824	4.83561	3.40866	0.818889
ENSG00000182585	EPGN	2.36824	4.83561	3.40866	0.818889
ENSG00000187122	SLIT1	2.36824	4.83561	3.40866	0.818889
ENSG00000246308	#N/A	2.36824	4.83561	3.40866	0.818889
ENSG00000253305	PCDHGB6	3.55236	7.73697	3.40866	0.818889
ENSG00000183208	GDPGP1	2.36824	5.80273	3.40866	0.818889
ENSG00000237803	#N/A	2.36824	5.80273	3.40866	0.818889
ENSG00000285999	#N/A	2.36824	5.80273	3.40866	0.818889
ENSG00000111215	PRR4	1.18412	2.90136	3.40866	0.818889
ENSG00000132821	VSTM2L	1.18412	2.90136	3.40866	0.818889
ENSG00000138483	CCDC54	1.18412	2.90136	3.40866	0.818889
ENSG00000185101	ANO9	1.18412	2.90136	3.40866	0.818889
ENSG00000188729	OSTN	1.18412	2.90136	3.40866	0.818889
ENSG00000215630	#N/A	1.18412	2.90136	3.40866	0.818889
ENSG00000228933	#N/A	1.18412	2.90136	3.40866	0.818889
ENSG00000230583	#N/A	1.18412	2.90136	3.40866	0.818889
ENSG00000234084	#N/A	1.18412	2.90136	3.40866	0.818889
ENSG00000234290	#N/A	1.18412	2.90136	3.40866	0.818889
ENSG00000246130	#N/A	1.18412	2.90136	3.40866	0.818889
ENSG00000248896	#N/A	1.18412	2.90136	3.40866	0.818889
ENSG00000253492	#N/A	1.18412	2.90136	3.40866	0.818889
ENSG00000254731	#N/A	1.18412	2.90136	3.40866	0.818889
ENSG00000271843	#N/A	1.18412	2.90136	3.40866	0.818889
ENSG00000271978	#N/A	1.18412	2.90136	3.40866	0.818889
ENSG00000286905	AC108488.2	1.18412	2.90136	3.40866	0.818889
ENSG00000287278	#N/A	1.18412	2.90136	3.40866	0.818889
ENSG00000141965	FEM1A	2.36824	6.76985	3.40866	0.818889
ENSG00000145428	RNF175	1.18412	3.86849	3.40866	0.818889
ENSG00000178665	ZNF713	1.18412	3.86849	3.40866	0.818889
ENSG00000206127	GOLGA8O	1.18412	3.86849	3.40866	0.818889
ENSG00000226519	#N/A	1.18412	3.86849	3.40866	0.818889
ENSG00000241120	#N/A	1.18412	3.86849	3.40866	0.818889
ENSG00000259318	#N/A	1.18412	3.86849	3.40866	0.818889
ENSG00000242419	PCDHGC4	1.18412	4.83561	3.40866	0.818889
ENSG00000226565	#N/A	1.18412	6.76985	3.40866	0.818889
ENSG00000279386	#N/A	5.92061	0.967121	6.81732	1.63778
ENSG00000147041	SYTL5	9.47297	3.86849	6.81732	1.63778
ENSG00000286129	#N/A	4.73649	1.93424	6.81732	1.63778
ENSG00000252244	#N/A	2.36824	0.967121	6.81732	1.63778
ENSG00000258424	#N/A	13.0253	5.80273	10.226	2.45667
ENSG00000225339	#N/A	10.6571	5.80273	10.226	2.45667
ENSG00000099284	MACROH2A2	3.55236	1.93424	6.81732	1.63778
ENSG00000105963	ADAP1	3.55236	1.93424	6.81732	1.63778
ENSG00000132749	TESMIN	3.55236	1.93424	6.81732	1.63778
ENSG00000267342	#N/A	4.73649	2.90136	10.226	2.45667
ENSG00000111305	GSG1	10.6571	6.76985	6.81732	1.63778
ENSG00000002587	HS3ST1	7.10473	4.83561	6.81732	1.63778
ENSG00000250474	#N/A	8.28885	5.80273	6.81732	1.63778
ENSG00000149527	PLCH2	9.47297	6.76985	6.81732	1.63778
ENSG00000229298	#N/A	2.36824	1.93424	6.81732	1.63778
ENSG00000231924	PSG1	2.36824	1.93424	6.81732	1.63778
ENSG00000260288	#N/A	1.18412	0.967121	6.81732	1.63778
ENSG00000141527	CARD14	3.55236	2.90136	6.81732	1.63778
ENSG00000225507	#N/A	10.6571	9.67121	6.81732	1.63778
ENSG00000207721	#N/A	5.92061	5.80273	6.81732	1.63778
ENSG00000176532	PRR15	3.55236	3.86849	6.81732	1.63778
ENSG00000226674	#N/A	3.55236	4.83561	6.81732	1.63778
ENSG00000247982	#N/A	3.55236	4.83561	6.81732	1.63778
ENSG00000269293	#N/A	3.55236	4.83561	6.81732	1.63778
ENSG00000249853	HS3ST5	1.18412	1.93424	6.81732	1.63778
ENSG00000261790	#N/A	2.36824	4.83561	6.81732	1.63778
ENSG00000276547	PCDHGB5	67.4949	146.035	68.1732	16.3778
ENSG00000149212	SESN3	2.36824	5.80273	6.81732	1.63778
ENSG00000168243	GNG4	4.73649	11.6055	6.81732	1.63778
ENSG00000186272	ZNF17	1.18412	2.90136	6.81732	1.63778
ENSG00000204380	#N/A	1.18412	2.90136	6.81732	1.63778
ENSG00000227028	#N/A	1.18412	2.90136	10.226	2.45667
ENSG00000235351	#N/A	1.18412	2.90136	6.81732	1.63778
ENSG00000237916	#N/A	1.18412	2.90136	6.81732	1.63778
ENSG00000270580	#N/A	1.18412	4.83561	6.81732	1.63778
ENSG00000205085	FAM71F2	2.36824	13.5397	6.81732	1.63778
ENSG00000166033	HTRA1	2715.19	3037.73	3417.75	822.164
ENSG00000197467	COL13A1	865.593	774.664	1046.46	253.037
ENSG00000198959	TGM2	7746.52	6730.2	15035.6	3644.05
ENSG00000028277	POU2F2	314.976	317.216	168.16	40.9444
ENSG00000165246	NLGN4Y	97.098	107.35	46.585	11.4644
ENSG00000179869	ABCA13	89.9932	55.1259	43.1763	10.6456
ENSG00000164418	GRIK2	159.856	174.082	118.167	29.48
ENSG00000183250	#N/A	5.92061	14.5068	26.133	6.55111
ENSG00000073910	FRY	89.9932	55.1259	179.523	45.0389
ENSG00000246763	#N/A	81.7044	56.093	117.031	29.48
ENSG00000118523	CCN2	4996.99	3996.15	7863.77	1993.99
ENSG00000150938	CRIM1	8081.63	6456.5	10362.3	2635.18
ENSG00000272140	#N/A	10.6571	4.83561	19.3157	4.91333
ENSG00000114541	FRMD4B	9.47297	9.67121	19.3157	4.91333
ENSG00000279822	#N/A	37.8919	42.5533	77.2629	19.6533
ENSG00000257178	#N/A	9.47297	5.80273	15.9071	4.09444
ENSG00000171791	BCL2	59.2061	57.0602	72.718	18.8344
ENSG00000130584	ZBTB46	16.5777	33.8492	56.811	14.74
ENSG00000060140	STYK1	142.095	132.496	154.526	40.1255
ENSG00000197442	MAP3K5	737.708	662.478	882.842	230.108
ENSG00000254122	PCDHGB7	30.7872	19.3424	12.4984	3.27555
ENSG00000249207	#N/A	11.8412	7.73697	12.4984	3.27555
ENSG00000271533	#N/A	9.47297	7.73697	12.4984	3.27555
ENSG00000144230	GPR17	9.47297	8.70409	12.4984	3.27555
ENSG00000171368	TPPP	10.6571	11.6055	12.4984	3.27555
ENSG00000275160	#N/A	11.8412	13.5397	12.4984	3.27555
ENSG00000260793	#N/A	8.28885	11.6055	12.4984	3.27555
ENSG00000137463	MGARP	1.18412	2.90136	12.4984	3.27555
ENSG00000196549	MME	3096.48	3178.93	3014.39	794.322
ENSG00000136997	MYC	886.907	718.571	869.208	230.108
ENSG00000108932	SLC16A6	62.7584	71.567	490.847	130.203
ENSG00000196460	RFX8	99.4662	96.7121	129.529	34.3933
ENSG00000139209	SLC38A4	452.334	588.01	420.401	112.188
ENSG00000248334	#N/A	39.076	26.1123	30.6779	8.18889
ENSG00000197646	PDCD1LG2	191.828	186.654	336.321	90.0777
ENSG00000172915	NBEA	52.1013	35.7835	57.9472	15.5589
ENSG00000116016	EPAS1	692.711	686.656	965.786	259.588
ENSG00000269954	#N/A	55.6537	61.8958	81.8078	22.11
ENSG00000161664	ASB16	8.28885	3.86849	18.1795	4.91333
ENSG00000287678	#N/A	13.0253	13.5397	18.1795	4.91333
ENSG00000287431	#N/A	18.9459	9.67121	27.2693	7.37
ENSG00000280407	#N/A	10.6571	18.3753	27.2693	7.37
ENSG00000251348	#N/A	11.8412	1.93424	9.08975	2.45667
ENSG00000213963	#N/A	11.8412	6.76985	9.08975	2.45667
ENSG00000135205	CCDC146	7.10473	5.80273	9.08975	2.45667
ENSG00000236671	#N/A	9.47297	7.73697	9.08975	2.45667
ENSG00000229873	#N/A	1.18412	0.967121	9.08975	2.45667
ENSG00000050628	PTGER3	9.47297	8.70409	9.08975	2.45667
ENSG00000229106	#N/A	3.55236	3.86849	9.08975	2.45667
ENSG00000184343	SRPK3	2.36824	3.86849	9.08975	2.45667
ENSG00000120051	CFAP58	3.55236	5.80273	9.08975	2.45667
ENSG00000228217	#N/A	3.55236	5.80273	9.08975	2.45667
ENSG00000269982	#N/A	3.55236	6.76985	9.08975	2.45667
ENSG00000107282	APBA1	182.355	245.649	220.427	59.7789
ENSG00000187800	PEAR1	1177.02	961.319	1172.58	321.004
ENSG00000110723	EXPH5	16.5777	22.2438	56.811	15.5589
ENSG00000099822	HCN2	196.564	233.076	121.575	33.5744
ENSG00000135338	LCA5	91.1774	91.8765	97.7149	27.0233
ENSG00000130751	NPAS1	37.8919	28.0465	44.3126	12.2833
ENSG00000207554	#N/A	10.6571	5.80273	14.7709	4.09444
ENSG00000149451	ADAM33	10.6571	6.76985	14.7709	4.09444
ENSG00000286004	#N/A	2.36824	1.93424	14.7709	4.09444
ENSG00000213371	#N/A	3.55236	2.90136	14.7709	4.09444
ENSG00000261468	#N/A	5.92061	10.6383	14.7709	4.09444
ENSG00000178726	THBD	7.10473	13.5397	14.7709	4.09444
ENSG00000103241	FOXF1	10.6571	44.4876	14.7709	4.09444
ENSG00000163536	SERPINI1	58.022	29.9808	29.5417	8.18889
ENSG00000118503	TNFAIP3	208.405	194.391	359.045	99.9044
ENSG00000164176	EDIL3	2211.94	1796.91	2537.18	707.52
ENSG00000197555	SIPA1L1	959.138	796.908	1312.33	366.043
ENSG00000101577	LPIN2	788.625	863.639	1232.8	344.752
ENSG00000169933	FRMPD4	152.752	98.6464	254.513	71.2433
ENSG00000171246	NPTX1	8899.86	6534.84	4331.27	1212.77
ENSG00000154734	ADAMTS1	3986.94	3421.68	4714.17	1320.05
ENSG00000164023	SGMS2	563.642	581.24	459.033	128.565
ENSG00000182871	COL18A1	873.882	781.434	1169.17	327.555
ENSG00000261934	PCDHGA9	24.8666	13.5397	20.4519	5.73222
ENSG00000213139	CRYGS	14.2095	10.6383	20.4519	5.73222
ENSG00000182809	CRIP2	85.2568	97.6793	61.3558	17.1967
ENSG00000213694	S1PR3	2436.92	2467.13	1822.5	515.081
ENSG00000187678	SPRY4	948.481	994.201	1137.36	321.823
ENSG00000067798	NAV3	648.899	691.492	920.338	262.044
ENSG00000116675	DNAJC6	686.791	470.988	789.672	226.013
ENSG00000136153	LMO7	4863.19	3806.59	4460.8	1277.47
ENSG00000167693	NXN	251.034	252.419	139.755	40.1255
ENSG00000095951	HIVEP1	471.28	404.257	701.047	201.447
ENSG00000137411	VARS2	7.10473	1.93424	11.3622	3.27555
ENSG00000129514	FOXA1	21.3142	9.67121	11.3622	3.27555
ENSG00000272758	#N/A	10.6571	5.80273	11.3622	3.27555
ENSG00000224468	#N/A	13.0253	8.70409	11.3622	3.27555
ENSG00000140937	CDH11	281.821	281.432	11.3622	3.27555
ENSG00000281468	#N/A	4.73649	4.83561	11.3622	3.27555
ENSG00000269352	#N/A	5.92061	6.76985	11.3622	3.27555
ENSG00000236901	#N/A	1.18412	1.93424	11.3622	3.27555
ENSG00000099994	SUSD2	29.603	11.6055	17.0433	4.91333
ENSG00000260641	#N/A	14.2095	8.70409	17.0433	4.91333
ENSG00000231528	#N/A	15.3936	10.6383	17.0433	4.91333
ENSG00000001617	SEMA3F	10.6571	14.5068	17.0433	4.91333
ENSG00000170989	S1PR1	139.726	139.265	619.24	178.518
ENSG00000206601	#N/A	4.73649	0.967121	5.6811	1.63778
ENSG00000232553	#N/A	4.73649	0.967121	5.6811	1.63778
ENSG00000257557	#N/A	4.73649	0.967121	5.6811	1.63778
ENSG00000229563	#N/A	5.92061	1.93424	5.6811	1.63778
ENSG00000285938	AC072022.2	8.28885	2.90136	5.6811	1.63778
ENSG00000258317	#N/A	10.6571	3.86849	5.6811	1.63778
ENSG00000250033	#N/A	4.73649	1.93424	5.6811	1.63778
ENSG00000283930	AL117339.4	7.10473	2.90136	5.6811	1.63778
ENSG00000170775	GPR37	2.36824	0.967121	5.6811	1.63778
ENSG00000231989	PPP1R2B	2.36824	0.967121	5.6811	1.63778
ENSG00000280129	#N/A	2.36824	0.967121	5.6811	1.63778
ENSG00000213089	#N/A	5.92061	2.90136	5.6811	1.63778
ENSG00000254165	#N/A	5.92061	2.90136	5.6811	1.63778
ENSG00000215241	#N/A	7.10473	3.86849	5.6811	1.63778
ENSG00000120215	MLANA	3.55236	1.93424	5.6811	1.63778
ENSG00000187808	SOWAHD	3.55236	1.93424	5.6811	1.63778
ENSG00000231407	#N/A	3.55236	1.93424	5.6811	1.63778
ENSG00000247903	#N/A	3.55236	1.93424	5.6811	1.63778
ENSG00000252915	#N/A	3.55236	1.93424	5.6811	1.63778
ENSG00000277304	#N/A	3.55236	1.93424	5.6811	1.63778
ENSG00000281530	#N/A	3.55236	1.93424	5.6811	1.63778
ENSG00000176920	FUT2	4.73649	2.90136	5.6811	1.63778
ENSG00000240854	#N/A	4.73649	2.90136	5.6811	1.63778
ENSG00000197599	CCDC154	5.92061	3.86849	5.6811	1.63778
ENSG00000188993	LRRC66	8.28885	5.80273	5.6811	1.63778
ENSG00000143178	TBX19	5.92061	4.83561	5.6811	1.63778
ENSG00000181856	SLC2A4	2.36824	1.93424	5.6811	1.63778
ENSG00000204778	#N/A	2.36824	1.93424	5.6811	1.63778
ENSG00000228897	#N/A	2.36824	1.93424	5.6811	1.63778
ENSG00000244097	#N/A	2.36824	1.93424	5.6811	1.63778
ENSG00000259668	#N/A	2.36824	1.93424	5.6811	1.63778
ENSG00000276916	#N/A	4.73649	3.86849	5.6811	1.63778
ENSG00000285955	#N/A	2.36824	1.93424	5.6811	1.63778
ENSG00000109072	VTN	1.18412	0.967121	5.6811	1.63778
ENSG00000180673	#N/A	1.18412	0.967121	5.6811	1.63778
ENSG00000233266	#N/A	1.18412	0.967121	5.6811	1.63778
ENSG00000269680	#N/A	1.18412	0.967121	5.6811	1.63778
ENSG00000287061	#N/A	1.18412	0.967121	5.6811	1.63778
ENSG00000136457	CHAD	3.55236	2.90136	5.6811	1.63778
ENSG00000196338	NLGN3	3.55236	2.90136	5.6811	1.63778
ENSG00000213277	#N/A	3.55236	2.90136	5.6811	1.63778
ENSG00000228492	#N/A	3.55236	2.90136	5.6811	1.63778
ENSG00000244198	#N/A	3.55236	2.90136	5.6811	1.63778
ENSG00000239880	#N/A	9.47297	8.70409	5.6811	1.63778
ENSG00000271727	#N/A	5.92061	5.80273	5.6811	1.63778
ENSG00000135525	MAP7	10.6571	10.6383	5.6811	1.63778
ENSG00000185669	SNAI3	9.47297	11.6055	5.6811	1.63778
ENSG00000069696	DRD4	2.36824	2.90136	5.6811	1.63778
ENSG00000240522	#N/A	2.36824	2.90136	5.6811	1.63778
ENSG00000279145	#N/A	2.36824	2.90136	5.6811	1.63778
ENSG00000280279	#N/A	2.36824	2.90136	5.6811	1.63778
ENSG00000113248	PCDHB15	4.73649	6.76985	5.6811	1.63778
ENSG00000119866	BCL11A	2.36824	3.86849	5.6811	1.63778
ENSG00000154252	GAL3ST2	2.36824	3.86849	5.6811	1.63778
ENSG00000161509	GRIN2C	2.36824	3.86849	5.6811	1.63778
ENSG00000231154	#N/A	1.18412	1.93424	5.6811	1.63778
ENSG00000254929	#N/A	1.18412	1.93424	5.6811	1.63778
ENSG00000266993	#N/A	2.36824	3.86849	5.6811	1.63778
ENSG00000279187	#N/A	1.18412	1.93424	5.6811	1.63778
ENSG00000268670	#N/A	3.55236	5.80273	5.6811	1.63778
ENSG00000159958	TNFRSF13C	2.36824	4.83561	5.6811	1.63778
ENSG00000243431	#N/A	2.36824	4.83561	5.6811	1.63778
ENSG00000183889	AC138969.1	2.36824	5.80273	5.6811	1.63778
ENSG00000258515	#N/A	2.36824	5.80273	5.6811	1.63778
ENSG00000142303	ADAMTS10	1.18412	2.90136	5.6811	1.63778
ENSG00000155622	XAGE2	1.18412	2.90136	5.6811	1.63778
ENSG00000234130	#N/A	1.18412	2.90136	5.6811	1.63778
ENSG00000250220	#N/A	1.18412	2.90136	5.6811	1.63778
ENSG00000242028	HYPK	2.36824	6.76985	5.6811	1.63778
ENSG00000198237	#N/A	1.18412	3.86849	5.6811	1.63778
ENSG00000268970	#N/A	1.18412	3.86849	5.6811	1.63778
ENSG00000276148	#N/A	1.18412	3.86849	5.6811	1.63778
ENSG00000233680	#N/A	1.18412	4.83561	5.6811	1.63778
ENSG00000269044	#N/A	1.18412	4.83561	5.6811	1.63778
ENSG00000255389	#N/A	1.18412	5.80273	5.6811	1.63778
ENSG00000272040	#N/A	1.18412	6.76985	5.6811	1.63778
ENSG00000285399	#N/A	1.18412	6.76985	5.6811	1.63778
ENSG00000143473	KCNH1	30.7872	41.5862	53.4023	15.5589
ENSG00000115339	GALNT3	184.723	163.444	160.207	46.6766
ENSG00000163131	CTSS	28.4189	59.9615	42.0401	12.2833
ENSG00000151067	CACNA1C	56.8378	40.6191	36.359	10.6456
ENSG00000072163	LIMS2	222.615	167.312	248.832	72.8811
ENSG00000214548	#N/A	2368.24	1785.31	2362.2	691.961
ENSG00000111110	PPM1H	75.7838	61.8958	67.0369	19.6533
ENSG00000155816	FMN2	485.49	450.679	471.531	138.392
ENSG00000090924	PLEKHG2	747.181	600.582	1003.28	297.257
ENSG00000068024	HDAC4	131.437	152.805	102.26	30.2989
ENSG00000144810	COL8A1	5594.97	5621.88	7335.43	2174.15
ENSG00000113971	NPHP3	74.5997	66.7314	96.5786	28.6611
ENSG00000166839	ANKDD1A	7.10473	7.73697	19.3157	5.73222
ENSG00000242338	#N/A	7.10473	8.70409	19.3157	5.73222
ENSG00000188906	LRRK2	216.694	198.26	284.055	84.3455
ENSG00000078177	N4BP2	97.098	117.989	209.064	62.2355
ENSG00000171617	ENC1	812.307	672.149	1235.07	368.5
ENSG00000071575	TRIB2	317.345	298.841	298.826	89.2588
ENSG00000186814	ZSCAN30	84.0726	86.0738	73.8543	22.11
ENSG00000138675	FGF5	3468.29	3355.91	3110.97	933.533
ENSG00000284770	TBCE	9.47297	4.83561	13.6346	4.09444
ENSG00000219626	FAM228B	7.10473	5.80273	13.6346	4.09444
ENSG00000165804	ZNF219	4.73649	4.83561	13.6346	4.09444
ENSG00000281207	#N/A	7.10473	9.67121	13.6346	4.09444
ENSG00000269652	#N/A	8.28885	11.6055	13.6346	4.09444
ENSG00000267244	#N/A	3.55236	8.70409	13.6346	4.09444
ENSG00000259865	#N/A	15.3936	22.2438	27.2693	8.18889
ENSG00000198739	LRRTM3	14.2095	12.5726	54.5385	16.3778
ENSG00000247095	#N/A	24.8666	11.6055	62.4921	18.8344
ENSG00000137449	CPEB2	1474.23	1382.98	2034.97	613.347
ENSG00000120833	SOCS2	52.1013	82.2053	84.0802	25.3855
ENSG00000026036	RTEL1-TNFRSF6B	40.2601	38.6849	184.068	55.6844
ENSG00000144891	AGTR1	515.093	437.139	405.63	122.833
ENSG00000149201	CCDC81	15.3936	7.73697	21.5882	6.55111
ENSG00000275560	#N/A	15.3936	12.5726	21.5882	6.55111
ENSG00000227741	#N/A	10.6571	13.5397	21.5882	6.55111
ENSG00000248905	FMN1	245.113	220.504	331.776	100.723
ENSG00000135842	NIBAN1	254.586	381.046	377.225	114.644
ENSG00000145335	SNCA	124.333	127.66	72.718	22.11
ENSG00000225313	#N/A	29.603	30.9479	51.1299	15.5589
ENSG00000166750	SLFN5	698.632	568.667	564.701	171.967
ENSG00000172733	PURG	14.2095	14.5068	29.5417	9.00777
ENSG00000101639	CEP192	756.654	775.631	1071.45	329.193
ENSG00000263272	#N/A	11.8412	4.83561	15.9071	4.91333
ENSG00000215493	#N/A	8.28885	6.76985	15.9071	4.91333
ENSG00000221817	#N/A	23.6824	19.3424	31.8141	9.82666
ENSG00000277270	#N/A	5.92061	5.80273	15.9071	4.91333
ENSG00000105711	SCN1B	13.0253	13.5397	15.9071	4.91333
ENSG00000224413	#N/A	13.0253	16.4411	15.9071	4.91333
ENSG00000273373	#N/A	4.73649	15.4739	15.9071	4.91333
ENSG00000267523	#N/A	15.3936	15.4739	23.8606	7.37
ENSG00000174945	AMZ1	23.6824	48.3561	55.6747	17.1967
ENSG00000272540	#N/A	7.10473	3.86849	7.95354	2.45667
ENSG00000272620	#N/A	4.73649	2.90136	7.95354	2.45667
ENSG00000183668	PSG9	8.28885	5.80273	7.95354	2.45667
ENSG00000153237	CCDC148	9.47297	6.76985	7.95354	2.45667
ENSG00000142178	SIK1	7.10473	5.80273	7.95354	2.45667
ENSG00000244627	#N/A	5.92061	4.83561	7.95354	2.45667
ENSG00000245156	#N/A	3.55236	2.90136	7.95354	2.45667
ENSG00000286305	#N/A	3.55236	2.90136	7.95354	2.45667
ENSG00000205913	#N/A	5.92061	5.80273	7.95354	2.45667
ENSG00000280383	#N/A	4.73649	4.83561	7.95354	2.45667
ENSG00000197140	ADAM32	9.47297	10.6383	7.95354	2.45667
ENSG00000179104	TMTC2	5.92061	6.76985	7.95354	2.45667
ENSG00000110944	IL23A	3.55236	4.83561	7.95354	2.45667
ENSG00000256594	#N/A	11.8412	16.4411	7.95354	2.45667
ENSG00000272145	#N/A	4.73649	6.76985	7.95354	2.45667
ENSG00000273284	#N/A	4.73649	6.76985	7.95354	2.45667
ENSG00000257219	#N/A	2.36824	3.86849	7.95354	2.45667
ENSG00000225756	#N/A	7.10473	13.5397	7.95354	2.45667
ENSG00000261351	#N/A	3.55236	6.76985	7.95354	2.45667
ENSG00000177483	RBM44	4.73649	9.67121	7.95354	2.45667
ENSG00000234911	#N/A	4.73649	9.67121	7.95354	2.45667
ENSG00000249492	#N/A	5.92061	12.5726	7.95354	2.45667
ENSG00000230359	#N/A	2.36824	5.80273	7.95354	2.45667
ENSG00000236780	#N/A	1.18412	2.90136	7.95354	2.45667
ENSG00000177576	C18orf32	2.36824	6.76985	7.95354	2.45667
ENSG00000142871	CCN1	8633.43	7669.27	7852.41	2435.37
ENSG00000278233	#N/A	46.1807	33.8492	73.8543	22.9289
ENSG00000123700	KCNJ2	73.4155	71.567	221.563	68.7866
ENSG00000173530	TNFRSF10D	2118.39	2260.16	2444.01	759.11
ENSG00000178752	ERFE	56.8378	50.2903	42.0401	13.1022
ENSG00000204406	MBD5	174.066	198.26	202.247	63.0544
ENSG00000141052	MYOCD	68.6791	65.7643	76.1267	23.7478
ENSG00000104881	PPP1R13L	55.6537	49.3232	102.26	31.9367
ENSG00000205269	TMEM170B	49.7331	29.9808	86.3527	27.0233
ENSG00000121716	PILRB	17.7618	15.4739	44.3126	13.9211
ENSG00000102554	KLF5	293.662	232.109	320.414	100.723
ENSG00000226803	#N/A	10.6571	7.73697	18.1795	5.73222
ENSG00000232284	#N/A	10.6571	10.6383	18.1795	5.73222
ENSG00000275854	#N/A	3.55236	6.76985	18.1795	5.73222
ENSG00000177409	SAMD9L	341.027	258.221	267.012	84.3455
ENSG00000189195	BTBD8	94.7297	89.9423	85.2165	27.0233
ENSG00000180914	OXTR	311.424	325.92	491.983	156.408
ENSG00000087589	CASS4	183.539	172.148	185.204	58.96
ENSG00000145362	ANK2	101.834	53.1917	48.8574	15.5589
ENSG00000249035	#N/A	8.28885	2.90136	10.226	3.27555
ENSG00000256083	#N/A	8.28885	2.90136	10.226	3.27555
ENSG00000246203	#N/A	5.92061	2.90136	10.226	3.27555
ENSG00000242902	#N/A	9.47297	5.80273	10.226	3.27555
ENSG00000213397	HAUS7	8.28885	5.80273	10.226	3.27555
ENSG00000261094	#N/A	4.73649	3.86849	10.226	3.27555
ENSG00000267745	#N/A	11.8412	9.67121	10.226	3.27555
ENSG00000260563	#N/A	3.55236	3.86849	10.226	3.27555
ENSG00000180875	GREM2	7.10473	8.70409	10.226	3.27555
ENSG00000168282	MGAT2	3.55236	4.83561	10.226	3.27555
ENSG00000152763	WDR78	8.28885	16.4411	10.226	3.27555
ENSG00000151690	MFSD6	266.427	190.523	265.875	85.1644
ENSG00000070669	ASNS	14.2095	2.90136	20.4519	6.55111
ENSG00000227398	#N/A	13.0253	12.5726	20.4519	6.55111
ENSG00000083857	FAT1	1458.84	1787.24	2122.46	682.134
ENSG00000125430	HS3ST3B1	206.037	303.676	348.819	112.188
ENSG00000163513	TGFBR2	7962.03	6240.83	8233.05	2656.47
ENSG00000113319	RASGRF2	330.37	198.26	347.683	112.188
ENSG00000004777	ARHGAP33	145.647	149.904	218.154	70.4244
ENSG00000115380	EFEMP1	280.637	195.359	626.057	202.265
ENSG00000006468	ETV1	727.051	800.777	756.722	244.848
ENSG00000106070	GRB10	421.547	479.692	424.946	137.573
ENSG00000145555	MYO10	1676.72	2018.38	2032.7	659.205
ENSG00000060656	PTPRU	7.10473	6.76985	22.7244	7.37
ENSG00000285106	#N/A	13.0253	13.5397	22.7244	7.37
ENSG00000182700	IGIP	26.0507	29.0136	35.2228	11.4644
ENSG00000107984	DKK1	1744.21	1915.87	2688.3	875.392
ENSG00000119723	COQ6	37.8919	35.7835	47.7212	15.5589
ENSG00000160678	S100A1	9.47297	3.86849	12.4984	4.09444
ENSG00000033122	LRRC7	16.5777	8.70409	12.4984	4.09444
ENSG00000129757	CDKN1C	9.47297	6.76985	12.4984	4.09444
ENSG00000197506	SLC28A3	9.47297	8.70409	12.4984	4.09444
ENSG00000183091	NEB	7.10473	6.76985	12.4984	4.09444
ENSG00000232653	GOLGA8N	14.2095	20.3095	12.4984	4.09444
ENSG00000226800	#N/A	5.92061	10.6383	12.4984	4.09444
ENSG00000184304	PRKD1	298.399	247.583	376.089	123.652
ENSG00000123612	ACVR1C	65.1267	71.567	39.7677	13.1022
ENSG00000219607	PPP1R3G	46.1807	31.915	67.0369	22.11
ENSG00000132205	EMILIN2	72.2314	71.567	81.8078	27.0233
ENSG00000130529	TRPM4	296.03	293.038	398.813	131.841
ENSG00000205133	TRIQK	271.164	259.189	247.696	81.8889
ENSG00000138449	SLC40A1	47.3649	44.4876	69.3094	22.9289
ENSG00000196263	ZNF471	44.9966	20.3095	56.811	18.8344
ENSG00000135318	NT5E	8652.38	8221.5	6295.79	2089.8
ENSG00000176771	NCKAP5	325.633	220.504	305.643	101.542
ENSG00000259562	#N/A	8.28885	2.90136	14.7709	4.91333
ENSG00000262903	#N/A	21.3142	11.6055	29.5417	9.82666
ENSG00000231731	#N/A	18.9459	10.6383	14.7709	4.91333
ENSG00000163703	CRELD1	9.47297	5.80273	14.7709	4.91333
ENSG00000166924	NYAP1	18.9459	17.4082	29.5417	9.82666
ENSG00000138792	ENPEP	28.4189	34.8164	14.7709	4.91333
ENSG00000280152	#N/A	11.8412	15.4739	14.7709	4.91333
ENSG00000273891	#N/A	3.55236	9.67121	14.7709	4.91333
ENSG00000225830	ERCC6	1043.21	1091.88	1727.05	574.86
ENSG00000105767	CADM4	18.9459	5.80273	31.8141	10.6456
ENSG00000180998	GPR137C	76.9679	113.153	127.257	42.5822
ENSG00000132639	SNAP25	202.485	133.463	178.386	59.7789
ENSG00000125740	FOSB	8.28885	5.80273	34.0866	11.4644
ENSG00000230084	#N/A	13.0253	16.4411	34.0866	11.4644
ENSG00000167377	ZNF23	11.8412	7.73697	17.0433	5.73222
ENSG00000170214	ADRA1B	8.28885	10.6383	17.0433	5.73222
ENSG00000172901	LVRN	4.73649	6.76985	17.0433	5.73222
ENSG00000088881	EBF4	7.10473	17.4082	17.0433	5.73222
ENSG00000196110	ZNF699	37.8919	41.5862	51.1299	17.1967
ENSG00000136573	BLK	52.1013	61.8958	70.4456	23.7478
ENSG00000054983	GALC	403.785	412.961	424.946	143.305
ENSG00000049192	ADAMTS6	429.836	421.665	837.394	282.517
ENSG00000118922	KLF12	750.733	776.598	893.068	301.351
ENSG00000170017	ALCAM	10642.9	9013.57	12517.7	4245.12
ENSG00000248019	#N/A	13.0253	10.6383	19.3157	6.55111
ENSG00000260007	AC107871.1	2.36824	4.83561	19.3157	6.55111
ENSG00000135083	CCNJL	2.36824	8.70409	19.3157	6.55111
ENSG00000008300	CELSR3	322.081	256.287	1096.45	373.413
ENSG00000279198	#N/A	9.47297	6.76985	21.5882	7.37
ENSG00000230565	#N/A	8.28885	14.5068	21.5882	7.37
ENSG00000198753	PLXNB3	81.7044	22.2438	43.1763	14.74
ENSG00000269858	EGLN2	49.7331	50.2903	67.0369	22.9289
ENSG00000225614	ZNF469	326.818	295.939	644.236	221.1
ENSG00000101210	EEF1A2	3.55236	3.86849	23.8606	8.18889
ENSG00000284946	AC068831.8	44.9966	43.5205	71.5818	24.5667
ENSG00000206538	VGLL3	3455.27	2983.57	4016.54	1379.83
ENSG00000174136	RGMB	352.868	314.314	414.72	142.487
ENSG00000127415	IDUA	71.0473	60.9286	26.133	9.00777
ENSG00000182685	BRICD5	26.0507	28.0465	26.133	9.00777
ENSG00000105514	RAB3D	9.47297	11.6055	26.133	9.00777
ENSG00000122641	INHBA	3638.81	3816.26	6935.48	2398.52
ENSG00000257285	#N/A	11.8412	25.1452	28.4055	9.82666
ENSG00000149948	HMGA2	10040.2	10693.5	12481.4	4321.27
ENSG00000039139	DNAH5	22.4983	25.1452	32.9504	11.4644
ENSG00000235531	#N/A	54.4696	77.3697	103.396	36.0311
ENSG00000175322	ZNF519	43.8125	30.9479	37.4952	13.1022
ENSG00000110628	SLC22A18	58.022	61.8958	114.758	40.1255
ENSG00000278864	#N/A	29.603	34.8164	81.8078	28.6611
ENSG00000050327	ARHGEF5	47.3649	18.3753	42.0401	14.74
ENSG00000102032	RENBP	29.603	27.0794	44.3126	15.5589
ENSG00000187391	MAGI2	56.8378	65.7643	48.8574	17.1967
ENSG00000187951	#N/A	27.2348	48.3561	51.1299	18.0155
ENSG00000221843	C2orf16	29.603	34.8164	67.0369	23.7478
ENSG00000114251	WNT5A	11295.3	11441	19847.5	7042.44
ENSG00000169760	NLGN1	273.532	191.49	223.835	79.4322
ENSG00000006459	KDM7A	43.8125	55.1259	82.944	29.48
ENSG00000107485	GATA3	88.8091	44.4876	87.4889	31.1178
ENSG00000151553	FAM160B1	1139.12	1181.82	1889.53	673.126
ENSG00000227671	#N/A	84.0726	74.4683	121.575	43.4011
ENSG00000067141	NEO1	2272.33	1618.96	2213.36	793.503
ENSG00000112144	CILK1	462.992	399.421	414.72	149.038
ENSG00000134363	FST	640.61	665.38	664.688	239.115
ENSG00000185716	MOSMO	206.037	196.326	302.234	108.912
ENSG00000185532	PRKG1	184.723	192.457	374.952	135.117
ENSG00000253846	PCDHGA10	18.9459	9.67121	36.359	13.1022
ENSG00000143412	ANXA9	17.7618	12.5726	31.8141	11.4644
ENSG00000259768	#N/A	95.9138	103.482	93.17	33.5744
ENSG00000224269	#N/A	2.36824	1.93424	11.3622	4.09444
ENSG00000245573	#N/A	4.73649	3.86849	11.3622	4.09444
ENSG00000104899	AMH	13.0253	12.5726	11.3622	4.09444
ENSG00000207561	#N/A	11.8412	11.6055	11.3622	4.09444
ENSG00000285053	TBCE	4.73649	4.83561	11.3622	4.09444
ENSG00000104728	ARHGEF10	10.6571	12.5726	11.3622	4.09444
ENSG00000263843	#N/A	3.55236	4.83561	11.3622	4.09444
ENSG00000170323	FABP4	18.9459	31.915	11.3622	4.09444
ENSG00000214140	PRCD	5.92061	19.3424	11.3622	4.09444
ENSG00000184441	#N/A	8.28885	4.83561	13.6346	4.91333
ENSG00000244932	#N/A	4.73649	2.90136	13.6346	4.91333
ENSG00000270012	#N/A	7.10473	5.80273	13.6346	4.91333
ENSG00000114948	ADAM23	21.3142	19.3424	13.6346	4.91333
ENSG00000273002	#N/A	4.73649	4.83561	13.6346	4.91333
ENSG00000178568	ERBB4	28.4189	14.5068	15.9071	5.73222
ENSG00000120899	PTK2B	10.6571	6.76985	15.9071	5.73222
ENSG00000163157	TMOD4	7.10473	4.83561	9.08975	3.27555
ENSG00000258725	#N/A	8.28885	6.76985	9.08975	3.27555
ENSG00000172650	AGAP5	4.73649	3.86849	9.08975	3.27555
ENSG00000259363	#N/A	3.55236	2.90136	9.08975	3.27555
ENSG00000256667	#N/A	11.8412	10.6383	9.08975	3.27555
ENSG00000224281	#N/A	5.92061	6.76985	9.08975	3.27555
ENSG00000184616	#N/A	4.73649	5.80273	9.08975	3.27555
ENSG00000246575	#N/A	7.10473	9.67121	9.08975	3.27555
ENSG00000213889	PPM1N	3.55236	4.83561	9.08975	3.27555
ENSG00000102760	RGCC	13.0253	21.2767	9.08975	3.27555
ENSG00000228868	#N/A	5.92061	9.67121	9.08975	3.27555
ENSG00000207741	#N/A	2.36824	3.86849	9.08975	3.27555
ENSG00000133958	UNC79	3.55236	6.76985	9.08975	3.27555
ENSG00000234998	#N/A	1.18412	4.83561	9.08975	3.27555
ENSG00000224713	#N/A	13.0253	11.6055	18.1795	6.55111
ENSG00000226650	KIF4B	16.5777	15.4739	18.1795	6.55111
ENSG00000188916	INSYN2A	8.28885	19.3424	18.1795	6.55111
ENSG00000229108	#N/A	10.6571	0.967121	2.27244	0.818889
ENSG00000239828	#N/A	7.10473	0.967121	2.27244	0.818889
ENSG00000280145	#N/A	7.10473	0.967121	2.27244	0.818889
ENSG00000219433	#N/A	5.92061	0.967121	2.27244	0.818889
ENSG00000228201	#N/A	5.92061	0.967121	2.27244	0.818889
ENSG00000077092	RARB	4.73649	0.967121	2.27244	0.818889
ENSG00000171509	RXFP1	4.73649	0.967121	2.27244	0.818889
ENSG00000216867	#N/A	4.73649	0.967121	2.27244	0.818889
ENSG00000224126	#N/A	4.73649	0.967121	2.27244	0.818889
ENSG00000248143	#N/A	4.73649	0.967121	2.27244	0.818889
ENSG00000251314	#N/A	4.73649	0.967121	2.27244	0.818889
ENSG00000277977	#N/A	4.73649	0.967121	2.27244	0.818889
ENSG00000284994	#N/A	4.73649	0.967121	2.27244	0.818889
ENSG00000258927	#N/A	13.0253	2.90136	2.27244	0.818889
ENSG00000261101	#N/A	7.10473	1.93424	2.27244	0.818889
ENSG00000270480	#N/A	7.10473	1.93424	2.27244	0.818889
ENSG00000129595	EPB41L4A	3.55236	0.967121	2.27244	0.818889
ENSG00000145020	AMT	3.55236	0.967121	2.27244	0.818889
ENSG00000146374	RSPO3	3.55236	0.967121	2.27244	0.818889
ENSG00000167971	CASKIN1	3.55236	0.967121	2.27244	0.818889
ENSG00000174521	TTC9B	3.55236	0.967121	2.27244	0.818889
ENSG00000214018	#N/A	3.55236	0.967121	2.27244	0.818889
ENSG00000223617	#N/A	3.55236	0.967121	2.27244	0.818889
ENSG00000225649	#N/A	3.55236	0.967121	2.27244	0.818889
ENSG00000229018	#N/A	3.55236	0.967121	2.27244	0.818889
ENSG00000231767	RPS27AP5	3.55236	0.967121	2.27244	0.818889
ENSG00000235897	#N/A	3.55236	0.967121	2.27244	0.818889
ENSG00000235908	#N/A	3.55236	0.967121	2.27244	0.818889
ENSG00000242588	#N/A	3.55236	0.967121	2.27244	0.818889
ENSG00000250444	#N/A	3.55236	0.967121	2.27244	0.818889
ENSG00000260128	#N/A	3.55236	0.967121	2.27244	0.818889
ENSG00000260448	#N/A	3.55236	0.967121	2.27244	0.818889
ENSG00000265787	#N/A	3.55236	0.967121	2.27244	0.818889
ENSG00000270733	#N/A	3.55236	0.967121	2.27244	0.818889
ENSG00000271327	#N/A	3.55236	0.967121	2.27244	0.818889
ENSG00000272100	#N/A	3.55236	0.967121	2.27244	0.818889
ENSG00000272360	#N/A	3.55236	0.967121	2.27244	0.818889
ENSG00000272829	#N/A	3.55236	0.967121	2.27244	0.818889
ENSG00000276405	TRBV13	3.55236	0.967121	2.27244	0.818889
ENSG00000278948	#N/A	3.55236	0.967121	2.27244	0.818889
ENSG00000280537	AC068946.1	3.55236	0.967121	2.27244	0.818889
ENSG00000206120	#N/A	9.47297	2.90136	2.27244	0.818889
ENSG00000112137	PHACTR1	5.92061	1.93424	2.27244	0.818889
ENSG00000229598	#N/A	5.92061	1.93424	2.27244	0.818889
ENSG00000163531	NFASC	8.28885	2.90136	2.27244	0.818889
ENSG00000213344	#N/A	8.28885	2.90136	2.27244	0.818889
ENSG00000253522	#N/A	8.28885	2.90136	2.27244	0.818889
ENSG00000250903	#N/A	9.47297	3.86849	2.27244	0.818889
ENSG00000269834	#N/A	9.47297	3.86849	2.27244	0.818889
ENSG00000116833	NR5A2	4.73649	1.93424	2.27244	0.818889
ENSG00000220267	#N/A	4.73649	1.93424	2.27244	0.818889
ENSG00000228107	#N/A	4.73649	1.93424	2.27244	0.818889
ENSG00000286013	#N/A	4.73649	1.93424	2.27244	0.818889
ENSG00000247624	#N/A	7.10473	2.90136	2.27244	0.818889
ENSG00000064835	POU1F1	2.36824	0.967121	2.27244	0.818889
ENSG00000079112	CDH17	2.36824	0.967121	2.27244	0.818889
ENSG00000100652	SLC10A1	2.36824	0.967121	2.27244	0.818889
ENSG00000104892	KLC3	2.36824	0.967121	2.27244	0.818889
ENSG00000108950	FAM20A	2.36824	0.967121	2.27244	0.818889
ENSG00000111644	ACRBP	2.36824	0.967121	2.27244	0.818889
ENSG00000114805	PLCH1	2.36824	0.967121	2.27244	0.818889
ENSG00000116141	MARK1	2.36824	0.967121	2.27244	0.818889
ENSG00000121933	TMIGD3	2.36824	0.967121	2.27244	0.818889
ENSG00000125285	SOX21	2.36824	0.967121	2.27244	0.818889
ENSG00000129167	TPH1	2.36824	0.967121	2.27244	0.818889
ENSG00000131196	NFATC1	2.36824	0.967121	2.27244	0.818889
ENSG00000142396	ERVK3-1	2.36824	0.967121	2.27244	0.818889
ENSG00000143839	REN	2.36824	0.967121	2.27244	0.818889
ENSG00000145087	STXBP5L	2.36824	0.967121	2.27244	0.818889
ENSG00000146005	PSD2	2.36824	0.967121	2.27244	0.818889
ENSG00000150628	SPATA4	2.36824	0.967121	2.27244	0.818889
ENSG00000152214	RIT2	2.36824	0.967121	2.27244	0.818889
ENSG00000154274	C4orf19	2.36824	0.967121	2.27244	0.818889
ENSG00000154639	CXADR	2.36824	0.967121	2.27244	0.818889
ENSG00000164690	SHH	2.36824	0.967121	2.27244	0.818889
ENSG00000165238	WNK2	2.36824	0.967121	2.27244	0.818889
ENSG00000168675	LDLRAD4	2.36824	0.967121	2.27244	0.818889
ENSG00000174502	SLC26A9	2.36824	0.967121	2.27244	0.818889
ENSG00000175463	TBC1D10C	2.36824	0.967121	2.27244	0.818889
ENSG00000178750	STX19	2.36824	0.967121	2.27244	0.818889
ENSG00000179066	#N/A	2.36824	0.967121	2.27244	0.818889
ENSG00000180152	#N/A	2.36824	0.967121	2.27244	0.818889
ENSG00000186994	KANK3	2.36824	0.967121	2.27244	0.818889
ENSG00000188227	ZNF793	2.36824	0.967121	2.27244	0.818889
ENSG00000188460	#N/A	2.36824	0.967121	2.27244	0.818889
ENSG00000197465	GYPE	2.36824	0.967121	2.27244	0.818889
ENSG00000202048	#N/A	2.36824	0.967121	2.27244	0.818889
ENSG00000204361	NXPE2	2.36824	0.967121	2.27244	0.818889
ENSG00000205622	#N/A	2.36824	0.967121	2.27244	0.818889
ENSG00000206052	DOK6	2.36824	0.967121	2.27244	0.818889
ENSG00000206932	#N/A	2.36824	0.967121	2.27244	0.818889
ENSG00000207234	#N/A	2.36824	0.967121	2.27244	0.818889
ENSG00000212296	#N/A	2.36824	0.967121	2.27244	0.818889
ENSG00000213212	#N/A	2.36824	0.967121	2.27244	0.818889
ENSG00000214366	#N/A	2.36824	0.967121	2.27244	0.818889
ENSG00000218574	#N/A	2.36824	0.967121	2.27244	0.818889
ENSG00000218976	#N/A	2.36824	0.967121	2.27244	0.818889
ENSG00000219553	#N/A	2.36824	0.967121	2.27244	0.818889
ENSG00000223695	#N/A	2.36824	0.967121	2.27244	0.818889
ENSG00000223825	#N/A	2.36824	0.967121	2.27244	0.818889
ENSG00000224963	#N/A	2.36824	0.967121	2.27244	0.818889
ENSG00000225187	#N/A	2.36824	0.967121	2.27244	0.818889
ENSG00000225913	#N/A	2.36824	0.967121	2.27244	0.818889
ENSG00000226383	#N/A	2.36824	0.967121	2.27244	0.818889
ENSG00000226499	#N/A	2.36824	0.967121	2.27244	0.818889
ENSG00000226756	#N/A	2.36824	0.967121	2.27244	0.818889
ENSG00000227379	#N/A	2.36824	0.967121	2.27244	0.818889
ENSG00000227744	#N/A	2.36824	0.967121	2.27244	0.818889
ENSG00000228741	#N/A	2.36824	0.967121	2.27244	0.818889
ENSG00000229521	#N/A	2.36824	0.967121	2.27244	0.818889
ENSG00000229870	#N/A	2.36824	0.967121	2.27244	0.818889
ENSG00000230155	#N/A	2.36824	0.967121	2.27244	0.818889
ENSG00000230584	#N/A	2.36824	0.967121	2.27244	0.818889
ENSG00000231028	#N/A	2.36824	0.967121	2.27244	0.818889
ENSG00000231628	#N/A	2.36824	0.967121	2.27244	0.818889
ENSG00000232046	#N/A	2.36824	0.967121	2.27244	0.818889
ENSG00000232457	#N/A	2.36824	0.967121	2.27244	0.818889
ENSG00000232487	#N/A	2.36824	0.967121	2.27244	0.818889
ENSG00000233229	#N/A	2.36824	0.967121	2.27244	0.818889
ENSG00000234134	#N/A	2.36824	0.967121	2.27244	0.818889
ENSG00000234203	#N/A	2.36824	0.967121	2.27244	0.818889
ENSG00000234589	#N/A	2.36824	0.967121	2.27244	0.818889
ENSG00000234709	#N/A	2.36824	0.967121	2.27244	0.818889
ENSG00000236018	#N/A	2.36824	0.967121	2.27244	0.818889
ENSG00000236643	#N/A	2.36824	0.967121	2.27244	0.818889
ENSG00000239335	#N/A	2.36824	0.967121	2.27244	0.818889
ENSG00000239483	#N/A	2.36824	0.967121	2.27244	0.818889
ENSG00000239510	#N/A	2.36824	0.967121	2.27244	0.818889
ENSG00000239636	#N/A	2.36824	0.967121	2.27244	0.818889
ENSG00000239763	#N/A	2.36824	0.967121	2.27244	0.818889
ENSG00000243877	#N/A	2.36824	0.967121	2.27244	0.818889
ENSG00000244693	CTAGE8	2.36824	0.967121	2.27244	0.818889
ENSG00000250271	#N/A	2.36824	0.967121	2.27244	0.818889
ENSG00000250461	#N/A	2.36824	0.967121	2.27244	0.818889
ENSG00000250853	#N/A	2.36824	0.967121	2.27244	0.818889
ENSG00000251453	#N/A	2.36824	0.967121	2.27244	0.818889
ENSG00000251819	#N/A	2.36824	0.967121	2.27244	0.818889
ENSG00000251991	#N/A	2.36824	0.967121	2.27244	0.818889
ENSG00000253736	#N/A	2.36824	0.967121	2.27244	0.818889
ENSG00000256538	#N/A	2.36824	0.967121	2.27244	0.818889
ENSG00000256612	#N/A	2.36824	0.967121	2.27244	0.818889
ENSG00000259079	#N/A	2.36824	0.967121	2.27244	0.818889
ENSG00000259211	#N/A	2.36824	0.967121	2.27244	0.818889
ENSG00000259378	#N/A	2.36824	0.967121	2.27244	0.818889
ENSG00000259521	#N/A	2.36824	0.967121	2.27244	0.818889
ENSG00000259644	#N/A	2.36824	0.967121	2.27244	0.818889
ENSG00000259904	#N/A	2.36824	0.967121	2.27244	0.818889
ENSG00000260558	#N/A	2.36824	0.967121	2.27244	0.818889
ENSG00000260796	#N/A	2.36824	0.967121	2.27244	0.818889
ENSG00000260877	#N/A	2.36824	0.967121	2.27244	0.818889
ENSG00000261068	#N/A	2.36824	0.967121	2.27244	0.818889
ENSG00000262152	LINC00514	2.36824	0.967121	2.27244	0.818889
ENSG00000263766	#N/A	2.36824	0.967121	2.27244	0.818889
ENSG00000265218	#N/A	2.36824	0.967121	2.27244	0.818889
ENSG00000266533	#N/A	2.36824	0.967121	2.27244	0.818889
ENSG00000267491	#N/A	2.36824	0.967121	2.27244	0.818889
ENSG00000267655	#N/A	2.36824	0.967121	2.27244	0.818889
ENSG00000267672	#N/A	2.36824	0.967121	2.27244	0.818889
ENSG00000267904	#N/A	2.36824	0.967121	2.27244	0.818889
ENSG00000268751	#N/A	2.36824	0.967121	2.27244	0.818889
ENSG00000269688	#N/A	2.36824	0.967121	2.27244	0.818889
ENSG00000269903	#N/A	2.36824	0.967121	2.27244	0.818889
ENSG00000270059	#N/A	2.36824	0.967121	2.27244	0.818889
ENSG00000270060	#N/A	2.36824	0.967121	2.27244	0.818889
ENSG00000271161	#N/A	2.36824	0.967121	2.27244	0.818889
ENSG00000271788	#N/A	2.36824	0.967121	2.27244	0.818889
ENSG00000271895	#N/A	2.36824	0.967121	2.27244	0.818889
ENSG00000271964	#N/A	2.36824	0.967121	2.27244	0.818889
ENSG00000272170	#N/A	2.36824	0.967121	2.27244	0.818889
ENSG00000272604	#N/A	2.36824	0.967121	2.27244	0.818889
ENSG00000272784	#N/A	2.36824	0.967121	2.27244	0.818889
ENSG00000273445	#N/A	2.36824	0.967121	2.27244	0.818889
ENSG00000273687	#N/A	2.36824	0.967121	2.27244	0.818889
ENSG00000274297	#N/A	2.36824	0.967121	2.27244	0.818889
ENSG00000274578	#N/A	2.36824	0.967121	2.27244	0.818889
ENSG00000276075	#N/A	2.36824	0.967121	2.27244	0.818889
ENSG00000276345	AC004556.3	2.36824	0.967121	2.27244	0.818889
ENSG00000276365	#N/A	2.36824	0.967121	2.27244	0.818889
ENSG00000276575	#N/A	2.36824	0.967121	2.27244	0.818889
ENSG00000278075	#N/A	2.36824	0.967121	2.27244	0.818889
ENSG00000279691	#N/A	2.36824	0.967121	2.27244	0.818889
ENSG00000285650	#N/A	2.36824	0.967121	2.27244	0.818889
ENSG00000285873	#N/A	2.36824	0.967121	2.27244	0.818889
ENSG00000286268	AF196969.1	2.36824	0.967121	2.27244	0.818889
ENSG00000286859	#N/A	2.36824	0.967121	2.27244	0.818889
ENSG00000287167	#N/A	2.36824	0.967121	2.27244	0.818889
ENSG00000287875	#N/A	2.36824	0.967121	2.27244	0.818889
ENSG00000183049	CAMK1D	5.92061	2.90136	2.27244	0.818889
ENSG00000184937	WT1	3.55236	1.93424	2.27244	0.818889
ENSG00000204420	MPIG6B	3.55236	1.93424	2.27244	0.818889
ENSG00000213213	CCDC183	3.55236	1.93424	2.27244	0.818889
ENSG00000218996	#N/A	3.55236	1.93424	2.27244	0.818889
ENSG00000229887	#N/A	3.55236	1.93424	2.27244	0.818889
ENSG00000231579	#N/A	3.55236	1.93424	2.27244	0.818889
ENSG00000234702	#N/A	3.55236	1.93424	2.27244	0.818889
ENSG00000235641	#N/A	3.55236	1.93424	2.27244	0.818889
ENSG00000237719	#N/A	3.55236	1.93424	2.27244	0.818889
ENSG00000263846	#N/A	3.55236	1.93424	2.27244	0.818889
ENSG00000266522	#N/A	3.55236	1.93424	2.27244	0.818889
ENSG00000272416	#N/A	3.55236	1.93424	2.27244	0.818889
ENSG00000272501	#N/A	3.55236	1.93424	2.27244	0.818889
ENSG00000272656	#N/A	3.55236	1.93424	2.27244	0.818889
ENSG00000273203	#N/A	3.55236	1.93424	2.27244	0.818889
ENSG00000276663	#N/A	3.55236	1.93424	2.27244	0.818889
ENSG00000280302	#N/A	3.55236	1.93424	2.27244	0.818889
ENSG00000286379	#N/A	3.55236	1.93424	2.27244	0.818889
ENSG00000286503	#N/A	3.55236	1.93424	2.27244	0.818889
ENSG00000279382	#N/A	21.3142	11.6055	22.7244	8.18889
ENSG00000102524	TNFSF13B	9.47297	5.80273	2.27244	0.818889
ENSG00000188459	#N/A	4.73649	2.90136	2.27244	0.818889
ENSG00000257176	#N/A	4.73649	2.90136	2.27244	0.818889
ENSG00000259146	#N/A	4.73649	2.90136	2.27244	0.818889
ENSG00000279000	OR10A6	4.73649	2.90136	2.27244	0.818889
ENSG00000280099	#N/A	4.73649	2.90136	2.27244	0.818889
ENSG00000280890	#N/A	4.73649	2.90136	2.27244	0.818889
ENSG00000285108	#N/A	4.73649	2.90136	2.27244	0.818889
ENSG00000197172	MAGEA6	71.0473	44.4876	2.27244	0.818889
ENSG00000247121	#N/A	5.92061	3.86849	2.27244	0.818889
ENSG00000267316	#N/A	5.92061	4.83561	2.27244	0.818889
ENSG00000081052	COL4A4	2.36824	1.93424	2.27244	0.818889
ENSG00000093100	#N/A	2.36824	1.93424	2.27244	0.818889
ENSG00000100399	CHADL	2.36824	1.93424	2.27244	0.818889
ENSG00000105261	OVOL3	2.36824	1.93424	2.27244	0.818889
ENSG00000112053	SLC26A8	2.36824	1.93424	2.27244	0.818889
ENSG00000124678	TCP11	4.73649	3.86849	2.27244	0.818889
ENSG00000127588	GNG13	2.36824	1.93424	2.27244	0.818889
ENSG00000156042	CFAP70	2.36824	1.93424	2.27244	0.818889
ENSG00000156097	GPR61	2.36824	1.93424	2.27244	0.818889
ENSG00000158714	SLAMF8	2.36824	1.93424	2.27244	0.818889
ENSG00000163993	S100P	2.36824	1.93424	2.27244	0.818889
ENSG00000166145	SPINT1	2.36824	1.93424	2.27244	0.818889
ENSG00000170262	MRAP	2.36824	1.93424	2.27244	0.818889
ENSG00000179342	#N/A	2.36824	1.93424	2.27244	0.818889
ENSG00000180245	RRH	2.36824	1.93424	2.27244	0.818889
ENSG00000196860	TOMM20L	2.36824	1.93424	2.27244	0.818889
ENSG00000197332	#N/A	2.36824	1.93424	2.27244	0.818889
ENSG00000200913	#N/A	2.36824	1.93424	2.27244	0.818889
ENSG00000201700	#N/A	2.36824	1.93424	2.27244	0.818889
ENSG00000202343	#N/A	2.36824	1.93424	2.27244	0.818889
ENSG00000204583	LRCOL1	2.36824	1.93424	2.27244	0.818889
ENSG00000206633	#N/A	2.36824	1.93424	2.27244	0.818889
ENSG00000214295	#N/A	2.36824	1.93424	2.27244	0.818889
ENSG00000223842	#N/A	2.36824	1.93424	2.27244	0.818889
ENSG00000224816	#N/A	2.36824	1.93424	2.27244	0.818889
ENSG00000227962	#N/A	2.36824	1.93424	2.27244	0.818889
ENSG00000228459	#N/A	2.36824	1.93424	2.27244	0.818889
ENSG00000228816	#N/A	2.36824	1.93424	2.27244	0.818889
ENSG00000228960	#N/A	2.36824	1.93424	2.27244	0.818889
ENSG00000231793	#N/A	2.36824	1.93424	2.27244	0.818889
ENSG00000234742	#N/A	2.36824	1.93424	2.27244	0.818889
ENSG00000235151	#N/A	2.36824	1.93424	2.27244	0.818889
ENSG00000238178	#N/A	2.36824	1.93424	2.27244	0.818889
ENSG00000246877	#N/A	2.36824	1.93424	2.27244	0.818889
ENSG00000248697	#N/A	2.36824	1.93424	2.27244	0.818889
ENSG00000250847	#N/A	2.36824	1.93424	2.27244	0.818889
ENSG00000251939	#N/A	2.36824	1.93424	2.27244	0.818889
ENSG00000255471	#N/A	2.36824	1.93424	2.27244	0.818889
ENSG00000258952	#N/A	2.36824	1.93424	2.27244	0.818889
ENSG00000259244	#N/A	2.36824	1.93424	2.27244	0.818889
ENSG00000259677	#N/A	2.36824	1.93424	2.27244	0.818889
ENSG00000259891	#N/A	2.36824	1.93424	2.27244	0.818889
ENSG00000260742	#N/A	4.73649	3.86849	2.27244	0.818889
ENSG00000261123	#N/A	2.36824	1.93424	2.27244	0.818889
ENSG00000263884	#N/A	2.36824	1.93424	2.27244	0.818889
ENSG00000264456	#N/A	2.36824	1.93424	2.27244	0.818889
ENSG00000266910	#N/A	2.36824	1.93424	2.27244	0.818889
ENSG00000268201	#N/A	2.36824	1.93424	2.27244	0.818889
ENSG00000270039	#N/A	2.36824	1.93424	2.27244	0.818889
ENSG00000270434	#N/A	2.36824	1.93424	2.27244	0.818889
ENSG00000271064	#N/A	2.36824	1.93424	2.27244	0.818889
ENSG00000271817	#N/A	2.36824	1.93424	2.27244	0.818889
ENSG00000271855	#N/A	4.73649	3.86849	2.27244	0.818889
ENSG00000272533	#N/A	2.36824	1.93424	2.27244	0.818889
ENSG00000272660	#N/A	2.36824	1.93424	2.27244	0.818889
ENSG00000272950	#N/A	2.36824	1.93424	2.27244	0.818889
ENSG00000272953	#N/A	2.36824	1.93424	2.27244	0.818889
ENSG00000273096	#N/A	2.36824	1.93424	2.27244	0.818889
ENSG00000273148	#N/A	2.36824	1.93424	2.27244	0.818889
ENSG00000274370	#N/A	2.36824	1.93424	2.27244	0.818889
ENSG00000274987	#N/A	2.36824	1.93424	2.27244	0.818889
ENSG00000277215	#N/A	2.36824	1.93424	2.27244	0.818889
ENSG00000279689	#N/A	2.36824	1.93424	2.27244	0.818889
ENSG00000283399	#N/A	2.36824	1.93424	2.27244	0.818889
ENSG00000286337	#N/A	2.36824	1.93424	2.27244	0.818889
ENSG00000286608	#N/A	2.36824	1.93424	2.27244	0.818889
ENSG00000287499	#N/A	2.36824	1.93424	2.27244	0.818889
ENSG00000288598	#N/A	2.36824	1.93424	2.27244	0.818889
ENSG00000016402	IL20RA	1.18412	0.967121	2.27244	0.818889
ENSG00000036530	CYP46A1	1.18412	0.967121	2.27244	0.818889
ENSG00000039987	BEST2	1.18412	0.967121	2.27244	0.818889
ENSG00000070031	SCT	1.18412	0.967121	2.27244	0.818889
ENSG00000070808	CAMK2A	1.18412	0.967121	2.27244	0.818889
ENSG00000071073	MGAT4A	1.18412	0.967121	2.27244	0.818889
ENSG00000073067	CYP2W1	1.18412	0.967121	2.27244	0.818889
ENSG00000075275	CELSR1	1.18412	0.967121	2.27244	0.818889
ENSG00000077264	PAK3	1.18412	0.967121	2.27244	0.818889
ENSG00000092067	CEBPE	1.18412	0.967121	2.27244	0.818889
ENSG00000101198	NKAIN4	1.18412	0.967121	2.27244	0.818889
ENSG00000102145	GATA1	1.18412	0.967121	2.27244	0.818889
ENSG00000104044	OCA2	1.18412	0.967121	2.27244	0.818889
ENSG00000104967	NOVA2	1.18412	0.967121	2.27244	0.818889
ENSG00000105523	FAM83E	1.18412	0.967121	2.27244	0.818889
ENSG00000106648	GALNTL5	1.18412	0.967121	2.27244	0.818889
ENSG00000111729	CLEC4A	1.18412	0.967121	2.27244	0.818889
ENSG00000112936	C7	1.18412	0.967121	2.27244	0.818889
ENSG00000115221	ITGB6	1.18412	0.967121	2.27244	0.818889
ENSG00000116745	RPE65	1.18412	0.967121	2.27244	0.818889
ENSG00000117480	FAAH	1.18412	0.967121	2.27244	0.818889
ENSG00000121318	TAS2R10	1.18412	0.967121	2.27244	0.818889
ENSG00000121577	POPDC2	1.18412	0.967121	2.27244	0.818889
ENSG00000121764	HCRTR1	1.18412	0.967121	2.27244	0.818889
ENSG00000121905	HPCA	1.18412	0.967121	2.27244	0.818889
ENSG00000124140	SLC12A5	1.18412	0.967121	2.27244	0.818889
ENSG00000125084	WNT1	1.18412	0.967121	2.27244	0.818889
ENSG00000125997	#N/A	1.18412	0.967121	2.27244	0.818889
ENSG00000126467	TSKS	1.18412	0.967121	2.27244	0.818889
ENSG00000128610	FEZF1	1.18412	0.967121	2.27244	0.818889
ENSG00000130287	NCAN	1.18412	0.967121	2.27244	0.818889
ENSG00000131097	HIGD1B	1.18412	0.967121	2.27244	0.818889
ENSG00000131398	KCNC3	1.18412	0.967121	2.27244	0.818889
ENSG00000131771	PPP1R1B	1.18412	0.967121	2.27244	0.818889
ENSG00000132958	TPTE2	1.18412	0.967121	2.27244	0.818889
ENSG00000134376	CRB1	1.18412	0.967121	2.27244	0.818889
ENSG00000134551	PRH2	1.18412	0.967121	2.27244	0.818889
ENSG00000135100	HNF1A	1.18412	0.967121	2.27244	0.818889
ENSG00000135517	MIP	1.18412	0.967121	2.27244	0.818889
ENSG00000135577	NMBR	1.18412	0.967121	2.27244	0.818889
ENSG00000137491	SLCO2B1	1.18412	0.967121	2.27244	0.818889
ENSG00000137757	CASP5	1.18412	0.967121	2.27244	0.818889
ENSG00000139144	PIK3C2G	1.18412	0.967121	2.27244	0.818889
ENSG00000139220	PPFIA2	1.18412	0.967121	2.27244	0.818889
ENSG00000139547	RDH16	1.18412	0.967121	2.27244	0.818889
ENSG00000141469	SLC14A1	1.18412	0.967121	2.27244	0.818889
ENSG00000141579	ZNF750	1.18412	0.967121	2.27244	0.818889
ENSG00000144820	ADGRG7	1.18412	0.967121	2.27244	0.818889
ENSG00000145721	LIX1	1.18412	0.967121	2.27244	0.818889
ENSG00000147571	CRH	1.18412	0.967121	2.27244	0.818889
ENSG00000149654	CDH22	1.18412	0.967121	2.27244	0.818889
ENSG00000150873	C2orf50	1.18412	0.967121	2.27244	0.818889
ENSG00000152128	TMEM163	1.18412	0.967121	2.27244	0.818889
ENSG00000152154	TMEM178A	1.18412	0.967121	2.27244	0.818889
ENSG00000152931	#N/A	1.18412	0.967121	2.27244	0.818889
ENSG00000154016	GRAP	1.18412	0.967121	2.27244	0.818889
ENSG00000157766	ACAN	1.18412	0.967121	2.27244	0.818889
ENSG00000158731	#N/A	1.18412	0.967121	2.27244	0.818889
ENSG00000159723	AGRP	1.18412	0.967121	2.27244	0.818889
ENSG00000160867	FGFR4	1.18412	0.967121	2.27244	0.818889
ENSG00000161082	CELF5	1.18412	0.967121	2.27244	0.818889
ENSG00000161405	IKZF3	1.18412	0.967121	2.27244	0.818889
ENSG00000163283	ALPP	1.18412	0.967121	2.27244	0.818889
ENSG00000163687	DNASE1L3	1.18412	0.967121	2.27244	0.818889
ENSG00000164411	GJB7	1.18412	0.967121	2.27244	0.818889
ENSG00000164898	FMC1	1.18412	0.967121	2.27244	0.818889
ENSG00000166831	RBPMS2	1.18412	0.967121	2.27244	0.818889
ENSG00000166840	GLYATL1	1.18412	0.967121	2.27244	0.818889
ENSG00000167414	GNG8	1.18412	0.967121	2.27244	0.818889
ENSG00000167614	TTYH1	1.18412	0.967121	2.27244	0.818889
ENSG00000168367	#N/A	1.18412	0.967121	2.27244	0.818889
ENSG00000168594	ADAM29	1.18412	0.967121	2.27244	0.818889
ENSG00000168676	KCTD19	1.18412	0.967121	2.27244	0.818889
ENSG00000169064	ZBBX	1.18412	0.967121	2.27244	0.818889
ENSG00000169783	LINGO1	1.18412	0.967121	2.27244	0.818889
ENSG00000170509	HSD17B13	1.18412	0.967121	2.27244	0.818889
ENSG00000171747	LGALS4	1.18412	0.967121	2.27244	0.818889
ENSG00000171819	ANGPTL7	1.18412	0.967121	2.27244	0.818889
ENSG00000172497	ACOT12	1.18412	0.967121	2.27244	0.818889
ENSG00000172717	FAM71D	1.18412	0.967121	2.27244	0.818889
ENSG00000174038	C9orf131	1.18412	0.967121	2.27244	0.818889
ENSG00000174607	UGT8	1.18412	0.967121	2.27244	0.818889
ENSG00000175097	RAG2	1.18412	0.967121	2.27244	0.818889
ENSG00000175311	ANKS4B	1.18412	0.967121	2.27244	0.818889
ENSG00000175485	OR52W1	1.18412	0.967121	2.27244	0.818889
ENSG00000175967	#N/A	1.18412	0.967121	2.27244	0.818889
ENSG00000176601	MAP3K19	1.18412	0.967121	2.27244	0.818889
ENSG00000177238	TRIM72	1.18412	0.967121	2.27244	0.818889
ENSG00000177418	#N/A	1.18412	0.967121	2.27244	0.818889
ENSG00000177791	MYOZ1	1.18412	0.967121	2.27244	0.818889
ENSG00000179219	#N/A	1.18412	0.967121	2.27244	0.818889
ENSG00000179674	ARL14	1.18412	0.967121	2.27244	0.818889
ENSG00000179935	#N/A	1.18412	0.967121	2.27244	0.818889
ENSG00000180066	#N/A	1.18412	0.967121	2.27244	0.818889
ENSG00000180458	#N/A	1.18412	0.967121	2.27244	0.818889
ENSG00000180720	CHRM4	1.18412	0.967121	2.27244	0.818889
ENSG00000181215	C4orf50	1.18412	0.967121	2.27244	0.818889
ENSG00000182175	RGMA	1.18412	0.967121	2.27244	0.818889
ENSG00000182625	#N/A	1.18412	0.967121	2.27244	0.818889
ENSG00000182870	GALNT9	1.18412	0.967121	2.27244	0.818889
ENSG00000183044	ABAT	1.18412	0.967121	2.27244	0.818889
ENSG00000183281	PLGLB1	1.18412	0.967121	2.27244	0.818889
ENSG00000183918	SH2D1A	1.18412	0.967121	2.27244	0.818889
ENSG00000184599	TAFA3	1.18412	0.967121	2.27244	0.818889
ENSG00000185130	H2BC13	1.18412	0.967121	2.27244	0.818889
ENSG00000185686	PRAME	1.18412	0.967121	2.27244	0.818889
ENSG00000185958	FAM186A	1.18412	0.967121	2.27244	0.818889
ENSG00000186207	LCE5A	1.18412	0.967121	2.27244	0.818889
ENSG00000186212	SOWAHB	1.18412	0.967121	2.27244	0.818889
ENSG00000186369	#N/A	1.18412	0.967121	2.27244	0.818889
ENSG00000186583	SPATC1	1.18412	0.967121	2.27244	0.818889
ENSG00000186648	CARMIL3	1.18412	0.967121	2.27244	0.818889
ENSG00000186825	#N/A	1.18412	0.967121	2.27244	0.818889
ENSG00000187513	GJA4	1.18412	0.967121	2.27244	0.818889
ENSG00000187862	TTC24	1.18412	0.967121	2.27244	0.818889
ENSG00000189326	SPANXN4	1.18412	0.967121	2.27244	0.818889
ENSG00000189377	CXCL17	1.18412	0.967121	2.27244	0.818889
ENSG00000197177	ADGRA1	1.18412	0.967121	2.27244	0.818889
ENSG00000197446	CYP2F1	1.18412	0.967121	2.27244	0.818889
ENSG00000197558	#N/A	1.18412	0.967121	2.27244	0.818889
ENSG00000197880	#N/A	1.18412	0.967121	2.27244	0.818889
ENSG00000197893	NRAP	1.18412	0.967121	2.27244	0.818889
ENSG00000198033	TUBA3C	1.18412	0.967121	2.27244	0.818889
ENSG00000198088	NUP62CL	1.18412	0.967121	2.27244	0.818889
ENSG00000198099	ADH4	1.18412	0.967121	2.27244	0.818889
ENSG00000198523	PLN	1.18412	0.967121	2.27244	0.818889
ENSG00000198535	C2CD4A	1.18412	0.967121	2.27244	0.818889
ENSG00000198553	KCNRG	1.18412	0.967121	2.27244	0.818889
ENSG00000198681	MAGEA1	1.18412	0.967121	2.27244	0.818889
ENSG00000199012	#N/A	1.18412	0.967121	2.27244	0.818889
ENSG00000199327	#N/A	1.18412	0.967121	2.27244	0.818889
ENSG00000199335	#N/A	1.18412	0.967121	2.27244	0.818889
ENSG00000199530	#N/A	1.18412	0.967121	2.27244	0.818889
ENSG00000199646	#N/A	1.18412	0.967121	2.27244	0.818889
ENSG00000200816	#N/A	1.18412	0.967121	2.27244	0.818889
ENSG00000200959	#N/A	1.18412	0.967121	2.27244	0.818889
ENSG00000201118	#N/A	1.18412	0.967121	2.27244	0.818889
ENSG00000201239	#N/A	1.18412	0.967121	2.27244	0.818889
ENSG00000201441	#N/A	1.18412	0.967121	2.27244	0.818889
ENSG00000201861	#N/A	1.18412	0.967121	2.27244	0.818889
ENSG00000201900	#N/A	1.18412	0.967121	2.27244	0.818889
ENSG00000202399	#N/A	1.18412	0.967121	2.27244	0.818889
ENSG00000203441	#N/A	1.18412	0.967121	2.27244	0.818889
ENSG00000203546	AL139353.1	1.18412	0.967121	2.27244	0.818889
ENSG00000203758	#N/A	1.18412	0.967121	2.27244	0.818889
ENSG00000203852	H3C15	1.18412	0.967121	2.27244	0.818889
ENSG00000204176	SYT15	1.18412	0.967121	2.27244	0.818889
ENSG00000204666	#N/A	1.18412	0.967121	2.27244	0.818889
ENSG00000204860	#N/A	1.18412	0.967121	2.27244	0.818889
ENSG00000205704	LINC00634	1.18412	0.967121	2.27244	0.818889
ENSG00000205710	C17orf107	1.18412	0.967121	2.27244	0.818889
ENSG00000205838	TTC23L	1.18412	0.967121	2.27244	0.818889
ENSG00000206797	#N/A	1.18412	0.967121	2.27244	0.818889
ENSG00000206859	#N/A	1.18412	0.967121	2.27244	0.818889
ENSG00000206976	#N/A	1.18412	0.967121	2.27244	0.818889
ENSG00000206991	#N/A	1.18412	0.967121	2.27244	0.818889
ENSG00000207105	#N/A	1.18412	0.967121	2.27244	0.818889
ENSG00000207345	#N/A	1.18412	0.967121	2.27244	0.818889
ENSG00000207457	#N/A	1.18412	0.967121	2.27244	0.818889
ENSG00000207475	#N/A	1.18412	0.967121	2.27244	0.818889
ENSG00000207494	#N/A	1.18412	0.967121	2.27244	0.818889
ENSG00000207991	#N/A	1.18412	0.967121	2.27244	0.818889
ENSG00000208005	#N/A	1.18412	0.967121	2.27244	0.818889
ENSG00000211581	#N/A	1.18412	0.967121	2.27244	0.818889
ENSG00000211765	TRBJ2-2	1.18412	0.967121	2.27244	0.818889
ENSG00000211767	TRBJ2-3	1.18412	0.967121	2.27244	0.818889
ENSG00000211899	IGHM	1.18412	0.967121	2.27244	0.818889
ENSG00000212443	#N/A	1.18412	0.967121	2.27244	0.818889
ENSG00000212464	#N/A	1.18412	0.967121	2.27244	0.818889
ENSG00000212533	#N/A	1.18412	0.967121	2.27244	0.818889
ENSG00000212829	#N/A	1.18412	0.967121	2.27244	0.818889
ENSG00000213061	#N/A	1.18412	0.967121	2.27244	0.818889
ENSG00000213228	#N/A	1.18412	0.967121	2.27244	0.818889
ENSG00000213386	#N/A	1.18412	0.967121	2.27244	0.818889
ENSG00000213440	#N/A	1.18412	0.967121	2.27244	0.818889
ENSG00000213493	#N/A	1.18412	0.967121	2.27244	0.818889
ENSG00000213601	#N/A	1.18412	0.967121	2.27244	0.818889
ENSG00000213608	#N/A	1.18412	0.967121	2.27244	0.818889
ENSG00000213613	#N/A	1.18412	0.967121	2.27244	0.818889
ENSG00000213842	#N/A	1.18412	0.967121	2.27244	0.818889
ENSG00000214050	FBXO16	1.18412	0.967121	2.27244	0.818889
ENSG00000214248	#N/A	1.18412	0.967121	2.27244	0.818889
ENSG00000214264	#N/A	1.18412	0.967121	2.27244	0.818889
ENSG00000215004	#N/A	1.18412	0.967121	2.27244	0.818889
ENSG00000215131	C16orf90	1.18412	0.967121	2.27244	0.818889
ENSG00000215223	#N/A	1.18412	0.967121	2.27244	0.818889
ENSG00000215807	#N/A	1.18412	0.967121	2.27244	0.818889
ENSG00000216192	#N/A	1.18412	0.967121	2.27244	0.818889
ENSG00000218823	PAPOLB	1.18412	0.967121	2.27244	0.818889
ENSG00000219693	#N/A	1.18412	0.967121	2.27244	0.818889
ENSG00000219902	#N/A	1.18412	0.967121	2.27244	0.818889
ENSG00000220867	#N/A	1.18412	0.967121	2.27244	0.818889
ENSG00000222503	#N/A	1.18412	0.967121	2.27244	0.818889
ENSG00000222726	#N/A	1.18412	0.967121	2.27244	0.818889
ENSG00000222915	#N/A	1.18412	0.967121	2.27244	0.818889
ENSG00000223198	#N/A	1.18412	0.967121	2.27244	0.818889
ENSG00000223389	#N/A	1.18412	0.967121	2.27244	0.818889
ENSG00000223393	#N/A	1.18412	0.967121	2.27244	0.818889
ENSG00000223573	TINCR	1.18412	0.967121	2.27244	0.818889
ENSG00000223811	#N/A	1.18412	0.967121	2.27244	0.818889
ENSG00000223839	#N/A	1.18412	0.967121	2.27244	0.818889
ENSG00000223849	#N/A	1.18412	0.967121	2.27244	0.818889
ENSG00000223945	#N/A	1.18412	0.967121	2.27244	0.818889
ENSG00000224031	#N/A	1.18412	0.967121	2.27244	0.818889
ENSG00000224221	#N/A	1.18412	0.967121	2.27244	0.818889
ENSG00000224261	#N/A	1.18412	0.967121	2.27244	0.818889
ENSG00000224324	#N/A	1.18412	0.967121	2.27244	0.818889
ENSG00000224356	#N/A	1.18412	0.967121	2.27244	0.818889
ENSG00000224764	#N/A	1.18412	0.967121	2.27244	0.818889
ENSG00000224821	#N/A	1.18412	0.967121	2.27244	0.818889
ENSG00000224885	#N/A	1.18412	0.967121	2.27244	0.818889
ENSG00000225098	#N/A	1.18412	0.967121	2.27244	0.818889
ENSG00000225099	#N/A	1.18412	0.967121	2.27244	0.818889
ENSG00000225169	#N/A	1.18412	0.967121	2.27244	0.818889
ENSG00000225216	#N/A	1.18412	0.967121	2.27244	0.818889
ENSG00000225264	#N/A	1.18412	0.967121	2.27244	0.818889
ENSG00000225345	#N/A	1.18412	0.967121	2.27244	0.818889
ENSG00000225400	#N/A	1.18412	0.967121	2.27244	0.818889
ENSG00000225539	#N/A	1.18412	0.967121	2.27244	0.818889
ENSG00000225616	#N/A	1.18412	0.967121	2.27244	0.818889
ENSG00000225774	#N/A	1.18412	0.967121	2.27244	0.818889
ENSG00000226009	#N/A	1.18412	0.967121	2.27244	0.818889
ENSG00000226161	#N/A	1.18412	0.967121	2.27244	0.818889
ENSG00000226254	#N/A	1.18412	0.967121	2.27244	0.818889
ENSG00000226389	#N/A	1.18412	0.967121	2.27244	0.818889
ENSG00000226631	#N/A	1.18412	0.967121	2.27244	0.818889
ENSG00000226755	#N/A	1.18412	0.967121	2.27244	0.818889
ENSG00000226757	#N/A	1.18412	0.967121	2.27244	0.818889
ENSG00000226766	#N/A	1.18412	0.967121	2.27244	0.818889
ENSG00000227113	#N/A	1.18412	0.967121	2.27244	0.818889
ENSG00000227117	#N/A	1.18412	0.967121	2.27244	0.818889
ENSG00000227409	#N/A	1.18412	0.967121	2.27244	0.818889
ENSG00000227532	#N/A	1.18412	0.967121	2.27244	0.818889
ENSG00000227581	#N/A	1.18412	0.967121	2.27244	0.818889
ENSG00000227583	#N/A	1.18412	0.967121	2.27244	0.818889
ENSG00000227769	#N/A	1.18412	0.967121	2.27244	0.818889
ENSG00000227813	#N/A	1.18412	0.967121	2.27244	0.818889
ENSG00000227908	#N/A	1.18412	0.967121	2.27244	0.818889
ENSG00000227963	#N/A	1.18412	0.967121	2.27244	0.818889
ENSG00000228040	#N/A	1.18412	0.967121	2.27244	0.818889
ENSG00000228053	#N/A	1.18412	0.967121	2.27244	0.818889
ENSG00000228061	#N/A	1.18412	0.967121	2.27244	0.818889
ENSG00000228121	#N/A	1.18412	0.967121	2.27244	0.818889
ENSG00000228261	#N/A	1.18412	0.967121	2.27244	0.818889
ENSG00000228290	#N/A	1.18412	0.967121	2.27244	0.818889
ENSG00000228335	#N/A	1.18412	0.967121	2.27244	0.818889
ENSG00000228360	#N/A	1.18412	0.967121	2.27244	0.818889
ENSG00000228369	#N/A	1.18412	0.967121	2.27244	0.818889
ENSG00000228536	#N/A	1.18412	0.967121	2.27244	0.818889
ENSG00000228566	#N/A	1.18412	0.967121	2.27244	0.818889
ENSG00000228737	#N/A	1.18412	0.967121	2.27244	0.818889
ENSG00000228955	#N/A	1.18412	0.967121	2.27244	0.818889
ENSG00000229156	#N/A	1.18412	0.967121	2.27244	0.818889
ENSG00000229278	#N/A	1.18412	0.967121	2.27244	0.818889
ENSG00000229332	#N/A	1.18412	0.967121	2.27244	0.818889
ENSG00000229519	#N/A	1.18412	0.967121	2.27244	0.818889
ENSG00000229604	#N/A	1.18412	0.967121	2.27244	0.818889
ENSG00000229677	#N/A	1.18412	0.967121	2.27244	0.818889
ENSG00000229751	#N/A	1.18412	0.967121	2.27244	0.818889
ENSG00000229893	#N/A	1.18412	0.967121	2.27244	0.818889
ENSG00000229991	#N/A	1.18412	0.967121	2.27244	0.818889
ENSG00000230185	#N/A	1.18412	0.967121	2.27244	0.818889
ENSG00000230447	#N/A	1.18412	0.967121	2.27244	0.818889
ENSG00000230611	#N/A	1.18412	0.967121	2.27244	0.818889
ENSG00000230612	#N/A	1.18412	0.967121	2.27244	0.818889
ENSG00000230684	#N/A	1.18412	0.967121	2.27244	0.818889
ENSG00000230972	#N/A	1.18412	0.967121	2.27244	0.818889
ENSG00000231092	#N/A	1.18412	0.967121	2.27244	0.818889
ENSG00000231100	#N/A	1.18412	0.967121	2.27244	0.818889
ENSG00000231131	#N/A	1.18412	0.967121	2.27244	0.818889
ENSG00000231210	#N/A	1.18412	0.967121	2.27244	0.818889
ENSG00000231612	#N/A	1.18412	0.967121	2.27244	0.818889
ENSG00000231691	#N/A	1.18412	0.967121	2.27244	0.818889
ENSG00000232131	#N/A	1.18412	0.967121	2.27244	0.818889
ENSG00000232149	#N/A	1.18412	0.967121	2.27244	0.818889
ENSG00000232229	#N/A	1.18412	0.967121	2.27244	0.818889
ENSG00000232310	#N/A	1.18412	0.967121	2.27244	0.818889
ENSG00000232587	#N/A	1.18412	0.967121	2.27244	0.818889
ENSG00000232618	#N/A	1.18412	0.967121	2.27244	0.818889
ENSG00000232627	#N/A	1.18412	0.967121	2.27244	0.818889
ENSG00000232729	#N/A	1.18412	0.967121	2.27244	0.818889
ENSG00000232735	#N/A	1.18412	0.967121	2.27244	0.818889
ENSG00000232750	#N/A	1.18412	0.967121	2.27244	0.818889
ENSG00000232963	#N/A	1.18412	0.967121	2.27244	0.818889
ENSG00000233030	#N/A	1.18412	0.967121	2.27244	0.818889
ENSG00000233367	#N/A	1.18412	0.967121	2.27244	0.818889
ENSG00000233503	#N/A	1.18412	0.967121	2.27244	0.818889
ENSG00000233690	#N/A	1.18412	0.967121	2.27244	0.818889
ENSG00000233705	#N/A	1.18412	0.967121	2.27244	0.818889
ENSG00000233786	#N/A	1.18412	0.967121	2.27244	0.818889
ENSG00000233837	#N/A	1.18412	0.967121	2.27244	0.818889
ENSG00000233924	#N/A	1.18412	0.967121	2.27244	0.818889
ENSG00000233928	#N/A	1.18412	0.967121	2.27244	0.818889
ENSG00000234006	#N/A	1.18412	0.967121	2.27244	0.818889
ENSG00000234231	#N/A	1.18412	0.967121	2.27244	0.818889
ENSG00000234277	#N/A	1.18412	0.967121	2.27244	0.818889
ENSG00000234289	H2BS1	1.18412	0.967121	2.27244	0.818889
ENSG00000234332	#N/A	1.18412	0.967121	2.27244	0.818889
ENSG00000234377	#N/A	1.18412	0.967121	2.27244	0.818889
ENSG00000234428	#N/A	1.18412	0.967121	2.27244	0.818889
ENSG00000234478	#N/A	1.18412	0.967121	2.27244	0.818889
ENSG00000234655	#N/A	1.18412	0.967121	2.27244	0.818889
ENSG00000234695	#N/A	1.18412	0.967121	2.27244	0.818889
[truncated: 21,193 more rows]

## Sheet: Table S2
Supplementary Table 2
Differentially Expressed Genes in the HPNE-KRAS EtOH condition compared to HPNE-KRAS, Log2 Fold Change +/- 2
GeneID	Gene Name	HPNE	HPNE_EtOH	HPNE_Kras	HPNE_Kras_EtOH	HPNE_EtOHvsHPNE	HPNE_KrasEtOHvsHPNE_Kras
ENSG00000137872	SEMA6D	414.443	274.662	637.419	1.63778	-0.593512	-8.60436
ENSG00000237515	SHISA9	68.6791	52.2246	202.247	0.818889	-0.395142	-7.94824
ENSG00000060718	COL11A1	773.231	552.226	883.979	4.09444	-0.485641	-7.7542
ENSG00000179097	HTR1F	71.0473	94.7779	176.114	0.818889	0.415771	-7.74863
ENSG00000137672	TRPC6	422.731	250.484	506.754	2.45667	-0.75502	-7.68844
ENSG00000004948	CALCR	1297.8	692.459	1324.83	8.18889	-0.906265	-7.33793
ENSG00000082497	SERTAD4	163.409	116.055	111.349	0.818889	-0.493682	-7.08721
ENSG00000166342	NETO1	153.936	167.312	144.3	1.63778	0.120212	-6.46119
ENSG00000140563	MCTP2	119.596	83.1724	64.7645	0.818889	-0.523995	-6.30539
ENSG00000164736	SOX17	21.3142	8.70409	61.3558	0.818889	-1.29205	-6.22739
ENSG00000021645	NRXN3	1.18412	1.93424	59.0834	0.818889	0.707952	-6.17294
ENSG00000115468	EFHD1	50.9172	37.7177	57.9472	0.818889	-0.432911	-6.14493
ENSG00000102755	FLT1	5.92061	6.76985	49.9937	0.818889	0.193379	-5.93193
ENSG00000100311	PDGFB	8.28885	11.6055	48.8574	0.818889	0.485559	-5.89877
ENSG00000171724	VAT1L	3.55236	9.67121	95.4424	1.63778	1.44492	-5.86482
ENSG00000137573	SULF1	4.73649	11.6055	74.9905	1.63778	1.29291	-5.5169
ENSG00000198795	ZNF521	113.676	94.7779	35.2228	0.818889	-0.262301	-5.4267
ENSG00000181072	CHRM2	61.5743	31.915	136.346	3.27555	-0.948094	-5.37939
ENSG00000183798	EMILIN3	1.18412	0.967121	61.3558	1.63778	-0.292048	-5.22739
ENSG00000162415	ZSWIM5	7.10473	6.76985	61.3558	1.63778	-0.0696559	-5.22739
ENSG00000153162	BMP6	18.9459	18.3753	61.3558	1.63778	-0.0441208	-5.22739
ENSG00000044524	EPHA3	34.3395	17.4082	29.5417	0.818889	-0.980104	-5.17294
ENSG00000172348	RCAN2	254.586	160.542	59.0834	1.63778	-0.665202	-5.17294
ENSG00000166432	ZMAT1	52.1013	53.1917	59.0834	1.63778	0.0298798	-5.17294
ENSG00000154529	CNTNAP3B	69.8632	32.8821	56.811	1.63778	-1.08723	-5.11636
ENSG00000154736	ADAMTS5	146.831	116.055	137.483	4.09444	-0.339354	-5.06944
ENSG00000145244	CORIN	401.417	360.736	595.379	18.0155	-0.154158	-5.04649
ENSG00000057294	PKP2	1.18412	0.967121	26.133	0.818889	-0.292048	-4.99606
ENSG00000151892	GFRA1	8.28885	7.73697	26.133	0.818889	-0.0994032	-4.99606
ENSG00000183775	KCTD16	36.7078	19.3424	52.2661	1.63778	-0.924317	-4.99606
ENSG00000105784	RUNDC3B	61.5743	58.0273	52.2661	1.63778	-0.0855974	-4.99606
ENSG00000123572	NRK	23.6824	17.4082	305.643	9.82666	-0.444051	-4.959
ENSG00000162551	ALPL	377.735	222.438	527.206	17.1967	-0.763971	-4.93817
ENSG00000091129	NRCAM	20.1301	14.5068	93.17	3.27555	-0.472621	-4.83005
ENSG00000162981	LRATD1	132.622	76.4026	113.622	4.09444	-0.795622	-4.79443
ENSG00000196074	SYCP2	22.4983	49.3232	21.5882	0.818889	1.13245	-4.72043
ENSG00000165092	ALDH1A1	7.10473	6.76985	146.572	5.73222	-0.0696559	-4.67637
ENSG00000137727	ARHGAP20	76.9679	43.5205	82.944	3.27555	-0.822563	-4.66233
ENSG00000189056	RELN	43.8125	51.2574	20.4519	0.818889	0.226419	-4.64243
ENSG00000139174	PRICKLE1	9.47297	11.6055	40.9039	1.63778	0.292914	-4.64243
ENSG00000140030	GPR65	76.9679	100.581	40.9039	1.63778	0.386024	-4.64243
ENSG00000166394	CYB5R2	98.2821	123.792	78.3991	3.27555	0.332912	-4.58103
ENSG00000276386	#N/A	28.4189	18.3753	19.3157	0.818889	-0.629083	-4.55997
ENSG00000043591	ADRB1	7.10473	4.83561	19.3157	0.818889	-0.555083	-4.55997
ENSG00000233581	#N/A	4.73649	7.73697	19.3157	0.818889	0.707952	-4.55997
ENSG00000111199	TRPV4	8.28885	14.5068	19.3157	0.818889	0.807487	-4.55997
ENSG00000198963	RORB	2.36824	1.93424	18.1795	0.818889	-0.292048	-4.4725
ENSG00000173597	SULT1B1	5.92061	8.70409	18.1795	0.818889	0.555949	-4.4725
ENSG00000116117	PARD3B	158.672	107.35	180.659	8.18889	-0.563722	-4.46346
ENSG00000157404	KIT	39.076	39.652	144.3	6.55111	0.0211096	-4.46119
ENSG00000081803	CADPS2	300.767	235.011	234.061	10.6456	-0.355921	-4.45856
ENSG00000187173	LCE2A	23.6824	4.83561	17.0433	0.818889	-2.29205	-4.37939
ENSG00000125675	GRIA3	1.18412	2.90136	17.0433	0.818889	1.29291	-4.37939
ENSG00000118432	CNR1	146.831	62.8629	95.4424	4.91333	-1.22388	-4.27986
ENSG00000183098	GPC6	13.0253	7.73697	15.9071	0.818889	-0.75148	-4.27986
ENSG00000047648	ARHGAP6	74.5997	60.9286	15.9071	0.818889	-0.292048	-4.27986
ENSG00000112319	EYA4	10.6571	14.5068	15.9071	0.818889	0.444917	-4.27986
ENSG00000177508	IRX3	44.9966	67.6985	15.9071	0.818889	0.589307	-4.27986
ENSG00000178075	GRAMD1C	50.9172	42.5533	47.7212	2.45667	-0.258881	-4.27986
ENSG00000147852	VLDLR	18.9459	37.7177	239.742	13.1022	0.993354	-4.1936
ENSG00000211772	TRBC2	24.8666	59.9615	59.0834	3.27555	1.26983	-4.17294
ENSG00000085563	ABCB1	209.59	116.055	118.167	6.55111	-0.852763	-4.17294
ENSG00000177694	NAALADL2	30.7872	30.9479	14.7709	0.818889	0.00751196	-4.17294
ENSG00000257335	MGAM	33.1554	10.6383	28.4055	1.63778	-1.63997	-4.11636
ENSG00000172572	PDE3A	89.9932	65.7643	69.3094	4.09444	-0.452513	-4.08131
ENSG00000178662	CSRNP3	37.8919	53.1917	69.3094	4.09444	0.489311	-4.08131
ENSG00000170054	SERPINA9	5.92061	3.86849	13.6346	0.818889	-0.613976	-4.05746
ENSG00000176406	RIMS2	40.2601	31.915	39.7677	2.45667	-0.335117	-4.01682
ENSG00000106511	MEOX2	419.179	317.216	153.39	9.82666	-0.402102	-3.96436
ENSG00000106688	SLC1A1	410.89	206.964	380.633	24.5667	-0.989373	-3.95363
ENSG00000278112	#N/A	4.73649	1.93424	12.4984	0.818889	-1.29205	-3.93193
ENSG00000281969	#N/A	4.73649	3.86849	12.4984	0.818889	-0.292048	-3.93193
ENSG00000127329	PTPRB	3.55236	2.90136	12.4984	0.818889	-0.292048	-3.93193
ENSG00000148798	INA	8.28885	61.8958	12.4984	0.818889	2.9006	-3.93193
ENSG00000162630	B3GALT2	9.47297	7.73697	24.9968	1.63778	-0.292048	-3.93193
ENSG00000078053	AMPH	281.821	238.879	110.213	7.37	-0.238499	-3.90249
ENSG00000103888	CEMIP	21.3142	37.7177	120.439	8.18889	0.823429	-3.87849
ENSG00000276107	#N/A	11.8412	18.3753	47.7212	3.27555	0.633951	-3.86482
ENSG00000253953	PCDHGB4	7.10473	12.5726	23.8606	1.63778	0.823429	-3.86482
ENSG00000176641	RNF152	194.196	194.391	281.782	19.6533	0.00145137	-3.84174
ENSG00000104321	TRPA1	22.4983	29.9808	115.894	8.18889	0.41422	-3.823
ENSG00000170961	HAS2	401.417	449.711	1199.85	85.9833	0.163897	-3.80265
ENSG00000113361	CDH6	31.9713	25.1452	11.3622	0.818889	-0.346496	-3.79443
ENSG00000180818	HOXC10	1.18412	0.967121	11.3622	0.818889	-0.292048	-3.79443
ENSG00000065717	TLE2	3.55236	2.90136	11.3622	0.818889	-0.292048	-3.79443
ENSG00000278993	#N/A	3.55236	2.90136	11.3622	0.818889	-0.292048	-3.79443
ENSG00000118276	B4GALT6	3.55236	6.76985	11.3622	0.818889	0.930344	-3.79443
ENSG00000128052	KDR	1.18412	2.90136	11.3622	0.818889	1.29291	-3.79443
ENSG00000078401	EDN1	338.659	238.879	360.182	26.2044	-0.503552	-3.78084
ENSG00000149972	CNTN5	73.4155	69.6327	44.3126	3.27555	-0.0763196	-3.7579
ENSG00000101825	MXRA5	2.36824	2.90136	32.9504	2.45667	0.292914	-3.74552
ENSG00000121068	TBX2	1332.14	729.21	776.038	58.1411	-0.869337	-3.7385
ENSG00000169247	SH3TC2	14.2095	2.90136	21.5882	1.63778	-2.29205	-3.72043
ENSG00000016082	ISL1	95.9138	71.567	21.5882	1.63778	-0.422445	-3.72043
ENSG00000124225	PMEPA1	1.18412	0.967121	21.5882	1.63778	-0.292048	-3.72043
ENSG00000261115	TMEM178B	1.18412	2.90136	21.5882	1.63778	1.29291	-3.72043
ENSG00000106714	CNTNAP3	36.7078	18.3753	31.8141	2.45667	-0.998317	-3.69489
ENSG00000179242	CDH4	309.056	312.38	1427.09	110.55	0.015436	-3.69031
ENSG00000173114	LRRN3	243.929	208.898	207.928	16.3778	-0.223661	-3.66627
ENSG00000182667	NTM	511.541	813.349	785.128	62.2355	0.669026	-3.65712
ENSG00000183760	ACP7	40.2601	46.4218	40.9039	3.27555	0.205451	-3.64243
ENSG00000235489	#N/A	5.92061	3.86849	10.226	0.818889	-0.613976	-3.64243
ENSG00000104432	IL7	5.92061	4.83561	10.226	0.818889	-0.292048	-3.64243
ENSG00000204362	#N/A	2.36824	2.90136	10.226	0.818889	0.292914	-3.64243
ENSG00000061455	PRDM6	1.18412	1.93424	10.226	0.818889	0.707952	-3.64243
ENSG00000123454	DBH	2.36824	9.67121	10.226	0.818889	2.02988	-3.64243
ENSG00000078018	MAP2	410.89	390.717	280.646	22.9289	-0.0726287	-3.61351
ENSG00000087116	ADAMTS2	1486.07	1522.25	2029.29	168.691	0.0346999	-3.58852
ENSG00000162687	KCNT2	26.0507	24.178	29.5417	2.45667	-0.107624	-3.58798
ENSG00000126016	AMOT	82.8885	137.331	29.5417	2.45667	0.728416	-3.58798
ENSG00000137462	TLR2	24.8666	62.8629	29.5417	2.45667	1.338	-3.58798
ENSG00000183580	FBXL7	216.694	245.649	153.39	13.1022	0.180937	-3.54932
ENSG00000198478	SH3BGRL2	161.041	151.838	197.702	17.1967	-0.0848904	-3.52313
ENSG00000146966	DENND2A	1.18412	4.83561	46.585	4.09444	2.02988	-3.50813
ENSG00000079841	RIMS1	65.1267	46.4218	55.6747	4.91333	-0.488446	-3.50225
ENSG00000139973	SYT16	40.2601	51.2574	54.5385	4.91333	0.348409	-3.4725
ENSG00000215009	ACSM4	9.47297	5.80273	9.08975	0.818889	-0.707086	-3.4725
ENSG00000268873	#N/A	4.73649	2.90136	9.08975	0.818889	-0.707086	-3.4725
ENSG00000011201	ANOS1	1.18412	3.86849	9.08975	0.818889	1.70795	-3.4725
ENSG00000153885	KCTD15	11.8412	84.1396	18.1795	1.63778	2.82897	-3.4725
ENSG00000149970	CNKSR2	31.9713	25.1452	53.4023	4.91333	-0.346496	-3.44213
ENSG00000162849	KIF26B	9.47297	21.2767	106.805	9.82666	1.16738	-3.44213
ENSG00000132000	PODNL1	21.3142	10.6383	17.0433	1.63778	-1.00254	-3.37939
ENSG00000147145	LPAR4	7.10473	14.5068	17.0433	1.63778	1.02988	-3.37939
ENSG00000146674	IGFBP3	34.3395	42.5533	42.0401	4.09444	0.309402	-3.36003
ENSG00000074211	PPP2R2C	233.272	265.958	332.912	32.7555	0.189188	-3.34533
ENSG00000145284	SCD5	94.7297	88.008	115.894	11.4644	-0.106182	-3.33757
ENSG00000136928	GABBR2	56.8378	39.652	57.9472	5.73222	-0.519459	-3.33757
ENSG00000030419	IKZF2	136.174	128.627	131.801	13.1022	-0.0822559	-3.33048
ENSG00000198053	SIRPA	1.18412	22.2438	48.8574	4.91333	4.23151	-3.3138
ENSG00000172260	NEGR1	1398.45	959.384	1343.01	135.117	-0.543645	-3.31319
ENSG00000169851	PCDH7	568.378	476.791	418.129	42.5822	-0.253495	-3.29562
ENSG00000276691	#N/A	7.10473	1.93424	7.95354	0.818889	-1.87701	-3.27986
ENSG00000241769	#N/A	2.36824	0.967121	7.95354	0.818889	-1.29205	-3.27986
ENSG00000280269	#N/A	2.36824	0.967121	7.95354	0.818889	-1.29205	-3.27986
ENSG00000187546	AGMO	58.022	29.9808	7.95354	0.818889	-0.952562	-3.27986
ENSG00000135298	ADGRB3	13.0253	7.73697	7.95354	0.818889	-0.75148	-3.27986
ENSG00000231887	PRH1	2.36824	1.93424	7.95354	0.818889	-0.292048	-3.27986
ENSG00000251821	#N/A	4.73649	3.86849	7.95354	0.818889	-0.292048	-3.27986
ENSG00000277767	#N/A	2.36824	1.93424	7.95354	0.818889	-0.292048	-3.27986
ENSG00000259797	#N/A	1.18412	0.967121	7.95354	0.818889	-0.292048	-3.27986
ENSG00000183378	OVCH2	3.55236	2.90136	7.95354	0.818889	-0.292048	-3.27986
ENSG00000101746	NOL4	3.55236	3.86849	7.95354	0.818889	0.122989	-3.27986
ENSG00000239572	#N/A	3.55236	3.86849	7.95354	0.818889	0.122989	-3.27986
ENSG00000267216	#N/A	3.55236	4.83561	7.95354	0.818889	0.444917	-3.27986
ENSG00000082175	PGR	15.3936	23.2109	7.95354	0.818889	0.592474	-3.27986
ENSG00000112541	PDE10A	9.47297	14.5068	7.95354	0.818889	0.614842	-3.27986
ENSG00000121871	SLITRK3	3.55236	6.76985	7.95354	0.818889	0.930344	-3.27986
ENSG00000139292	LGR5	4.73649	11.6055	7.95354	0.818889	1.29291	-3.27986
ENSG00000260005	#N/A	16.5777	7.73697	15.9071	1.63778	-1.0994	-3.27986
ENSG00000136404	TM6SF1	5.92061	5.80273	23.8606	2.45667	-0.0290139	-3.27986
ENSG00000267280	#N/A	44.9966	20.3095	30.6779	3.27555	-1.14766	-3.22739
ENSG00000128917	DLL4	22.4983	11.6055	22.7244	2.45667	-0.955013	-3.20947
ENSG00000135678	CPM	507.988	471.955	589.698	63.8733	-0.106145	-3.20669
ENSG00000139318	DUSP6	309.056	312.38	320.414	35.2122	0.015436	-3.18579
ENSG00000169184	MN1	158.672	162.476	391.996	43.4011	0.0341799	-3.17503
ENSG00000262576	PCDHGA4	73.4155	43.5205	29.5417	3.27555	-0.754392	-3.17294
ENSG00000161896	IP6K3	13.0253	14.5068	14.7709	1.63778	0.155411	-3.17294
ENSG00000172985	SH3RF3	502.068	499.035	706.728	80.2511	-0.00874152	-3.13856
ENSG00000073150	PANX2	4.73649	8.70409	21.5882	2.45667	0.877877	-3.13547
ENSG00000080573	COL5A3	74.5997	84.1396	448.807	51.59	0.173615	-3.12093
ENSG00000198947	DMD	216.694	171.18	277.238	31.9367	-0.340143	-3.11784
ENSG00000124440	HIF3A	28.4189	160.542	232.925	27.0233	2.49803	-3.10759
ENSG00000179855	GIPC3	50.9172	62.8629	35.2228	4.09444	0.304055	-3.10477
ENSG00000013293	SLC7A14	9.47297	5.80273	112.486	13.1022	-0.707086	-3.10186
ENSG00000146555	SDK1	106.571	127.66	154.526	18.0155	0.260493	-3.10053
ENSG00000175040	CHST2	1718.16	1490.33	3053.02	357.035	-0.205229	-3.0961
ENSG00000134243	SORT1	710.473	562.865	2709.88	317.729	-0.335992	-3.09236
ENSG00000259863	#N/A	52.1013	55.1259	55.6747	6.55111	0.0814101	-3.08721
ENSG00000163762	TM4SF18	5.92061	1.93424	6.81732	0.818889	-1.61398	-3.05746
ENSG00000226696	#N/A	9.47297	3.86849	6.81732	0.818889	-1.29205	-3.05746
ENSG00000091972	CD200	2.36824	0.967121	6.81732	0.818889	-1.29205	-3.05746
ENSG00000226493	#N/A	2.36824	0.967121	6.81732	0.818889	-1.29205	-3.05746
ENSG00000244945	#N/A	2.36824	0.967121	6.81732	0.818889	-1.29205	-3.05746
ENSG00000227354	#N/A	3.55236	1.93424	6.81732	0.818889	-0.877011	-3.05746
ENSG00000279713	#N/A	3.55236	1.93424	6.81732	0.818889	-0.877011	-3.05746
ENSG00000248479	#N/A	4.73649	2.90136	6.81732	0.818889	-0.707086	-3.05746
ENSG00000160838	LRRC71	10.6571	8.70409	6.81732	0.818889	-0.292048	-3.05746
ENSG00000123364	HOXC13	1.18412	0.967121	6.81732	0.818889	-0.292048	-3.05746
ENSG00000259104	#N/A	1.18412	0.967121	6.81732	0.818889	-0.292048	-3.05746
ENSG00000267219	#N/A	1.18412	0.967121	6.81732	0.818889	-0.292048	-3.05746
ENSG00000274718	#N/A	1.18412	0.967121	6.81732	0.818889	-0.292048	-3.05746
ENSG00000228818	#N/A	5.92061	5.80273	6.81732	0.818889	-0.0290139	-3.05746
ENSG00000285928	#N/A	4.73649	4.83561	6.81732	0.818889	0.0298798	-3.05746
ENSG00000223559	#N/A	2.36824	2.90136	6.81732	0.818889	0.292914	-3.05746
ENSG00000266145	#N/A	1.18412	1.93424	6.81732	0.818889	0.707952	-3.05746
ENSG00000130997	POLN	3.55236	5.80273	6.81732	0.818889	0.707952	-3.05746
ENSG00000255052	#N/A	5.92061	10.6383	6.81732	0.818889	0.845455	-3.05746
ENSG00000003096	KLHL13	3.55236	6.76985	6.81732	0.818889	0.930344	-3.05746
ENSG00000120337	TNFSF18	3.55236	6.76985	6.81732	0.818889	0.930344	-3.05746
ENSG00000077943	ITGA8	2.36824	4.83561	6.81732	0.818889	1.02988	-3.05746
ENSG00000251188	#N/A	1.18412	2.90136	6.81732	0.818889	1.29291	-3.05746
ENSG00000138741	TRPC3	2.36824	7.73697	6.81732	0.818889	1.70795	-3.05746
ENSG00000178803	#N/A	1.18412	5.80273	6.81732	0.818889	2.29291	-3.05746
ENSG00000238018	#N/A	8.28885	9.67121	20.4519	2.45667	0.222525	-3.05746
ENSG00000176700	#N/A	7.10473	1.93424	13.6346	1.63778	-1.87701	-3.05746
ENSG00000182261	NLRP10	85.2568	75.4355	101.124	12.2833	-0.176571	-3.04135
ENSG00000082397	EPB41L3	1760.79	1399.42	1786.14	217.824	-0.331388	-3.03561
ENSG00000152284	TCF7L1	24.8666	24.178	73.8543	9.00777	-0.0405096	-3.03544
ENSG00000118971	CCND2	74.5997	86.0738	172.705	21.2911	0.206405	-3.01999
ENSG00000261534	#N/A	97.098	94.7779	105.668	13.1022	-0.0348905	-3.01166
ENSG00000198719	DLL1	27.2348	21.2767	32.9504	4.09444	-0.356179	-3.00856
ENSG00000170743	SYT9	137.358	65.7643	52.2661	6.55111	-1.06257	-2.99606
ENSG00000146197	SCUBE3	769.679	679.886	143.164	18.0155	-0.178963	-2.99035
ENSG00000154553	PDLIM3	84.0726	47.3889	45.4488	5.73222	-0.827086	-2.98708
ENSG00000278266	#N/A	15.3936	10.6383	19.3157	2.45667	-0.533056	-2.975
ENSG00000141338	ABCA8	271.164	130.561	120.439	15.5589	-1.05444	-2.9525
ENSG00000168952	STXBP6	75.7838	63.83	24.9968	3.27555	-0.247654	-2.93193
ENSG00000099869	#N/A	48.549	42.5533	49.9937	6.55111	-0.190169	-2.93193
ENSG00000154556	SORBS2	29.603	29.9808	12.4984	1.63778	0.0182918	-2.93193
ENSG00000280374	#N/A	5.92061	10.6383	12.4984	1.63778	0.845455	-2.93193
ENSG00000133107	TRPC4	112.492	95.745	210.201	27.8422	-0.232547	-2.91642
ENSG00000183426	NPIPA1	14.2095	13.5397	23.8606	3.27555	-0.0696559	-2.86482
ENSG00000135312	HTR1B	52.1013	51.2574	148.845	20.4722	-0.0235595	-2.86207
ENSG00000226318	#N/A	11.8412	13.5397	29.5417	4.09444	0.193379	-2.85101
ENSG00000023171	GRAMD1B	153.936	79.304	115.894	16.3778	-0.956864	-2.823
ENSG00000177706	FAM20C	55.6537	516.443	320.414	45.8578	3.21406	-2.8047
ENSG00000204442	FAM155A	82.8885	82.2053	85.2165	12.2833	-0.0119404	-2.79443
ENSG00000184307	ZDHHC23	21.3142	14.5068	28.4055	4.09444	-0.555083	-2.79443
ENSG00000253174	#N/A	4.73649	0.967121	5.6811	0.818889	-2.29205	-2.79443
ENSG00000283162	#N/A	7.10473	1.93424	5.6811	0.818889	-1.87701	-2.79443
ENSG00000134755	DSC2	3.55236	0.967121	5.6811	0.818889	-1.87701	-2.79443
ENSG00000231527	#N/A	3.55236	0.967121	5.6811	0.818889	-1.87701	-2.79443
ENSG00000102854	MSLN	14.2095	5.80273	5.6811	0.818889	-1.29205	-2.79443
ENSG00000232712	#N/A	4.73649	1.93424	5.6811	0.818889	-1.29205	-2.79443
ENSG00000244480	#N/A	4.73649	1.93424	5.6811	0.818889	-1.29205	-2.79443
ENSG00000250318	#N/A	4.73649	1.93424	5.6811	0.818889	-1.29205	-2.79443
ENSG00000261338	#N/A	7.10473	2.90136	5.6811	0.818889	-1.29205	-2.79443
ENSG00000008196	TFAP2B	2.36824	0.967121	5.6811	0.818889	-1.29205	-2.79443
ENSG00000173175	ADCY5	2.36824	0.967121	5.6811	0.818889	-1.29205	-2.79443
ENSG00000182308	DCAF4L1	2.36824	0.967121	5.6811	0.818889	-1.29205	-2.79443
ENSG00000198917	SPOUT1	2.36824	0.967121	5.6811	0.818889	-1.29205	-2.79443
ENSG00000224063	#N/A	2.36824	0.967121	5.6811	0.818889	-1.29205	-2.79443
ENSG00000229771	#N/A	2.36824	0.967121	5.6811	0.818889	-1.29205	-2.79443
ENSG00000102934	PLLP	5.92061	2.90136	5.6811	0.818889	-1.02901	-2.79443
ENSG00000228727	SAPCD1	5.92061	2.90136	5.6811	0.818889	-1.02901	-2.79443
ENSG00000228925	#N/A	5.92061	2.90136	5.6811	0.818889	-1.02901	-2.79443
ENSG00000165953	SERPINA12	7.10473	3.86849	5.6811	0.818889	-0.877011	-2.79443
ENSG00000245148	#N/A	3.55236	1.93424	5.6811	0.818889	-0.877011	-2.79443
ENSG00000254978	#N/A	3.55236	1.93424	5.6811	0.818889	-0.877011	-2.79443
ENSG00000226312	#N/A	4.73649	2.90136	5.6811	0.818889	-0.707086	-2.79443
ENSG00000269867	#N/A	5.92061	3.86849	5.6811	0.818889	-0.613976	-2.79443
ENSG00000273137	#N/A	5.92061	3.86849	5.6811	0.818889	-0.613976	-2.79443
ENSG00000164181	ELOVL7	7.10473	4.83561	5.6811	0.818889	-0.555083	-2.79443
ENSG00000260578	#N/A	15.3936	10.6383	5.6811	0.818889	-0.533056	-2.79443
ENSG00000260428	SCX	8.28885	6.76985	5.6811	0.818889	-0.292048	-2.79443
ENSG00000225077	#N/A	4.73649	3.86849	5.6811	0.818889	-0.292048	-2.79443
ENSG00000254577	#N/A	2.36824	1.93424	5.6811	0.818889	-0.292048	-2.79443
ENSG00000264425	#N/A	2.36824	1.93424	5.6811	0.818889	-0.292048	-2.79443
ENSG00000271580	#N/A	2.36824	1.93424	5.6811	0.818889	-0.292048	-2.79443
ENSG00000272779	#N/A	4.73649	3.86849	5.6811	0.818889	-0.292048	-2.79443
ENSG00000278570	NR2E3	2.36824	1.93424	5.6811	0.818889	-0.292048	-2.79443
ENSG00000179542	SLITRK4	1.18412	0.967121	5.6811	0.818889	-0.292048	-2.79443
ENSG00000185046	ANKS1B	1.18412	0.967121	5.6811	0.818889	-0.292048	-2.79443
ENSG00000196557	CACNA1H	1.18412	0.967121	5.6811	0.818889	-0.292048	-2.79443
ENSG00000235532	#N/A	1.18412	0.967121	5.6811	0.818889	-0.292048	-2.79443
ENSG00000272072	#N/A	1.18412	0.967121	5.6811	0.818889	-0.292048	-2.79443
ENSG00000227666	#N/A	4.73649	4.83561	5.6811	0.818889	0.0298798	-2.79443
ENSG00000249485	#N/A	4.73649	4.83561	5.6811	0.818889	0.0298798	-2.79443
ENSG00000186399	GOLGA8R	7.10473	7.73697	5.6811	0.818889	0.122989	-2.79443
ENSG00000224173	#N/A	2.36824	2.90136	5.6811	0.818889	0.292914	-2.79443
ENSG00000286502	#N/A	2.36824	2.90136	5.6811	0.818889	0.292914	-2.79443
ENSG00000188747	NOXA1	3.55236	4.83561	5.6811	0.818889	0.444917	-2.79443
ENSG00000287934	#N/A	3.55236	4.83561	5.6811	0.818889	0.444917	-2.79443
ENSG00000178343	SHISA3	20.1301	31.915	5.6811	0.818889	0.664883	-2.79443
ENSG00000170848	PSG6	1.18412	1.93424	5.6811	0.818889	0.707952	-2.79443
ENSG00000197168	NEK5	2.36824	3.86849	5.6811	0.818889	0.707952	-2.79443
ENSG00000232713	#N/A	1.18412	1.93424	5.6811	0.818889	0.707952	-2.79443
ENSG00000249493	#N/A	1.18412	1.93424	5.6811	0.818889	0.707952	-2.79443
ENSG00000249655	#N/A	1.18412	1.93424	5.6811	0.818889	0.707952	-2.79443
ENSG00000255197	#N/A	2.36824	3.86849	5.6811	0.818889	0.707952	-2.79443
ENSG00000269997	#N/A	2.36824	3.86849	5.6811	0.818889	0.707952	-2.79443
ENSG00000280327	#N/A	1.18412	1.93424	5.6811	0.818889	0.707952	-2.79443
ENSG00000213204	AL049697.1	3.55236	5.80273	5.6811	0.818889	0.707952	-2.79443
ENSG00000286878	#N/A	4.73649	7.73697	5.6811	0.818889	0.707952	-2.79443
ENSG00000203721	#N/A	4.73649	9.67121	5.6811	0.818889	1.02988	-2.79443
ENSG00000227256	#N/A	1.18412	2.90136	5.6811	0.818889	1.29291	-2.79443
ENSG00000262147	#N/A	1.18412	2.90136	5.6811	0.818889	1.29291	-2.79443
ENSG00000272941	#N/A	1.18412	3.86849	5.6811	0.818889	1.70795	-2.79443
ENSG00000137460	FHDC1	8.28885	7.73697	11.3622	1.63778	-0.0994032	-2.79443
ENSG00000275582	#N/A	4.73649	7.73697	11.3622	1.63778	0.707952	-2.79443
ENSG00000268894	#N/A	16.5777	4.83561	17.0433	2.45667	-1.77748	-2.79443
ENSG00000038427	VCAN	1107.15	1480.66	1610.02	235.021	0.419388	-2.77622
ENSG00000154188	ANGPT1	1853.15	1397.49	1820.22	266.139	-0.407141	-2.77386
ENSG00000000971	CFH	1149.78	926.502	580.608	86.8022	-0.311494	-2.74176
ENSG00000151006	PRSS53	10.6571	6.76985	27.2693	4.09444	-0.654618	-2.73554
ENSG00000180881	CAPS2	8.28885	11.6055	27.2693	4.09444	0.485559	-2.73554
ENSG00000164161	HHIP	2428.63	2050.3	3183.69	479.05	-0.244312	-2.73245
ENSG00000137801	THBS1	15792.6	15603.5	26984.1	4087.07	-0.0173783	-2.72297
ENSG00000005249	PRKAR2B	99.4662	59.9615	90.8975	13.9211	-0.730169	-2.70697
ENSG00000248734	#N/A	10.6571	10.6383	15.9071	2.45667	-0.0025417	-2.69489
ENSG00000139679	LPAR6	37.8919	41.5862	20.4519	3.27555	0.134216	-2.64243
ENSG00000153132	CLGN	11.8412	30.9479	20.4519	3.27555	1.38602	-2.64243
ENSG00000128266	GNAZ	4.73649	1.93424	10.226	1.63778	-1.29205	-2.64243
ENSG00000101353	MROH8	14.2095	7.73697	10.226	1.63778	-0.877011	-2.64243
ENSG00000196267	ZNF836	3.55236	1.93424	10.226	1.63778	-0.877011	-2.64243
ENSG00000272374	#N/A	3.55236	1.93424	10.226	1.63778	-0.877011	-2.64243
ENSG00000203706	#N/A	43.8125	24.178	10.226	1.63778	-0.857645	-2.64243
ENSG00000247679	#N/A	8.28885	4.83561	10.226	1.63778	-0.777475	-2.64243
ENSG00000283445	#N/A	8.28885	7.73697	10.226	1.63778	-0.0994032	-2.64243
ENSG00000259663	#N/A	7.10473	6.76985	10.226	1.63778	-0.0696559	-2.64243
ENSG00000006283	CACNA1G	5.92061	5.80273	10.226	1.63778	-0.0290139	-2.64243
ENSG00000271034	#N/A	3.55236	3.86849	10.226	1.63778	0.122989	-2.64243
ENSG00000185352	HS6ST3	9.47297	20.3095	10.226	1.63778	1.10027	-2.64243
ENSG00000141934	PLPP2	16.5777	38.6849	10.226	1.63778	1.22252	-2.64243
ENSG00000276791	#N/A	1.18412	7.73697	10.226	1.63778	2.70795	-2.64243
ENSG00000173705	SUSD5	407.338	376.21	423.81	67.9677	-0.114687	-2.64049
ENSG00000182492	BGN	1985.77	2164.42	2249.71	361.13	0.124279	-2.63915
ENSG00000154175	ABI3BP	367.078	357.835	366.999	58.96	-0.0367913	-2.63797
ENSG00000125848	FLRT3	227.351	123.792	302.234	49.1333	-0.877011	-2.62089
ENSG00000134762	DSC3	265.243	221.471	543.113	88.44	-0.260199	-2.61848
ENSG00000003989	SLC7A2	1516.86	1541.59	5144.8	839.361	0.0233328	-2.61575
ENSG00000076356	PLXNA2	1274.11	876.212	1891.81	314.453	-0.540143	-2.58885
ENSG00000150627	WDR17	39.076	21.2767	29.5417	4.91333	-0.877011	-2.58798
ENSG00000197301	#N/A	7.10473	10.6383	14.7709	2.45667	0.582421	-2.58798
ENSG00000092969	TGFB2	504.436	356.868	698.775	116.282	-0.499281	-2.5872
ENSG00000187908	DMBT1	99.4662	79.304	223.835	37.6689	-0.326814	-2.57099
ENSG00000143355	LHX9	17.7618	5.80273	19.3157	3.27555	-1.61398	-2.55997
ENSG00000054356	PTPRN	3.55236	64.7971	57.9472	9.82666	4.18908	-2.55997
ENSG00000136869	TLR4	650.083	539.654	699.911	120.377	-0.268589	-2.53962
ENSG00000156140	ADAMTS3	132.622	109.285	173.842	30.2989	-0.279224	-2.52044
ENSG00000078814	MYH7B	17.7618	21.2767	42.0401	7.37	0.260493	-2.51203
ENSG00000131089	ARHGEF9	146.831	88.9752	177.25	31.1178	-0.722683	-2.50998
ENSG00000139304	PTPRQ	28.4189	20.3095	51.1299	9.00777	-0.484693	-2.50492
ENSG00000161681	SHANK1	56.8378	47.3889	60.2196	10.6456	-0.262301	-2.49998
ENSG00000267374	#N/A	36.7078	58.9944	64.7645	11.4644	0.684493	-2.49804
ENSG00000146122	DAAM2	1074	465.185	858.982	152.313	-1.20711	-2.49559
ENSG00000144339	TMEFF2	562.458	438.106	570.382	102.361	-0.360465	-2.47826
ENSG00000182621	PLCB1	65.1267	31.915	18.1795	3.27555	-1.02901	-2.4725
ENSG00000114315	HES1	8.28885	4.83561	18.1795	3.27555	-0.777475	-2.4725
ENSG00000246430	#N/A	13.0253	7.73697	18.1795	3.27555	-0.75148	-2.4725
ENSG00000070182	SPTB	4.73649	5.80273	18.1795	3.27555	0.292914	-2.4725
ENSG00000167157	PRRX2	5.92061	9.67121	18.1795	3.27555	0.707952	-2.4725
ENSG00000230280	#N/A	14.2095	12.5726	22.7244	4.09444	-0.176571	-2.4725
ENSG00000152217	SETBP1	54.4696	55.1259	22.7244	4.09444	0.0172797	-2.4725
ENSG00000184408	KCND2	14.2095	20.3095	31.8141	5.73222	0.515307	-2.4725
ENSG00000255317	#N/A	7.10473	0.967121	4.54488	0.818889	-2.87701	-2.4725
ENSG00000235681	#N/A	5.92061	0.967121	4.54488	0.818889	-2.61398	-2.4725
ENSG00000248079	#N/A	5.92061	0.967121	4.54488	0.818889	-2.61398	-2.4725
ENSG00000239112	#N/A	9.47297	1.93424	4.54488	0.818889	-2.29205	-2.4725
ENSG00000118308	LRMP	4.73649	0.967121	4.54488	0.818889	-2.29205	-2.4725
ENSG00000276925	#N/A	4.73649	0.967121	4.54488	0.818889	-2.29205	-2.4725
ENSG00000139193	CD27	7.10473	1.93424	4.54488	0.818889	-1.87701	-2.4725
ENSG00000224452	#N/A	3.55236	0.967121	4.54488	0.818889	-1.87701	-2.4725
ENSG00000236536	#N/A	3.55236	0.967121	4.54488	0.818889	-1.87701	-2.4725
ENSG00000250015	#N/A	4.73649	1.93424	4.54488	0.818889	-1.29205	-2.4725
ENSG00000254506	#N/A	4.73649	1.93424	4.54488	0.818889	-1.29205	-2.4725
ENSG00000259659	#N/A	4.73649	1.93424	4.54488	0.818889	-1.29205	-2.4725
ENSG00000280332	#N/A	7.10473	2.90136	4.54488	0.818889	-1.29205	-2.4725
ENSG00000160255	ITGB2	2.36824	0.967121	4.54488	0.818889	-1.29205	-2.4725
ENSG00000172575	RASGRP1	2.36824	0.967121	4.54488	0.818889	-1.29205	-2.4725
ENSG00000180318	ALX1	2.36824	0.967121	4.54488	0.818889	-1.29205	-2.4725
ENSG00000253471	#N/A	2.36824	0.967121	4.54488	0.818889	-1.29205	-2.4725
ENSG00000267340	#N/A	2.36824	0.967121	4.54488	0.818889	-1.29205	-2.4725
ENSG00000270048	#N/A	2.36824	0.967121	4.54488	0.818889	-1.29205	-2.4725
ENSG00000270605	#N/A	2.36824	0.967121	4.54488	0.818889	-1.29205	-2.4725
ENSG00000277892	#N/A	2.36824	0.967121	4.54488	0.818889	-1.29205	-2.4725
ENSG00000158528	PPP1R9A	5.92061	2.90136	4.54488	0.818889	-1.02901	-2.4725
ENSG00000273007	#N/A	5.92061	2.90136	4.54488	0.818889	-1.02901	-2.4725
ENSG00000042832	TG	3.55236	1.93424	4.54488	0.818889	-0.877011	-2.4725
ENSG00000141449	GREB1L	3.55236	1.93424	4.54488	0.818889	-0.877011	-2.4725
ENSG00000164082	GRM2	3.55236	1.93424	4.54488	0.818889	-0.877011	-2.4725
ENSG00000270533	#N/A	3.55236	1.93424	4.54488	0.818889	-0.877011	-2.4725
ENSG00000172201	ID4	4.73649	2.90136	4.54488	0.818889	-0.707086	-2.4725
ENSG00000204880	KRTAP4-8	4.73649	2.90136	4.54488	0.818889	-0.707086	-2.4725
ENSG00000265574	#N/A	4.73649	2.90136	4.54488	0.818889	-0.707086	-2.4725
ENSG00000144868	TMEM108	31.9713	22.2438	4.54488	0.818889	-0.523374	-2.4725
ENSG00000142910	TINAGL1	16.5777	13.5397	4.54488	0.818889	-0.292048	-2.4725
ENSG00000138759	FRAS1	7.10473	5.80273	4.54488	0.818889	-0.292048	-2.4725
ENSG00000102466	FGF14	2.36824	1.93424	4.54488	0.818889	-0.292048	-2.4725
ENSG00000150637	CD226	2.36824	1.93424	4.54488	0.818889	-0.292048	-2.4725
ENSG00000188599	#N/A	2.36824	1.93424	4.54488	0.818889	-0.292048	-2.4725
ENSG00000230188	#N/A	2.36824	1.93424	4.54488	0.818889	-0.292048	-2.4725
ENSG00000231609	#N/A	2.36824	1.93424	4.54488	0.818889	-0.292048	-2.4725
ENSG00000234789	#N/A	2.36824	1.93424	4.54488	0.818889	-0.292048	-2.4725
ENSG00000257433	#N/A	2.36824	1.93424	4.54488	0.818889	-0.292048	-2.4725
ENSG00000259709	#N/A	2.36824	1.93424	4.54488	0.818889	-0.292048	-2.4725
ENSG00000259775	#N/A	2.36824	1.93424	4.54488	0.818889	-0.292048	-2.4725
ENSG00000272109	#N/A	2.36824	1.93424	4.54488	0.818889	-0.292048	-2.4725
ENSG00000274460	#N/A	2.36824	1.93424	4.54488	0.818889	-0.292048	-2.4725
ENSG00000279812	#N/A	2.36824	1.93424	4.54488	0.818889	-0.292048	-2.4725
ENSG00000280486	#N/A	2.36824	1.93424	4.54488	0.818889	-0.292048	-2.4725
ENSG00000133083	DCLK1	1.18412	0.967121	4.54488	0.818889	-0.292048	-2.4725
ENSG00000141750	STAC2	1.18412	0.967121	4.54488	0.818889	-0.292048	-2.4725
ENSG00000177736	#N/A	1.18412	0.967121	4.54488	0.818889	-0.292048	-2.4725
ENSG00000201801	#N/A	1.18412	0.967121	4.54488	0.818889	-0.292048	-2.4725
ENSG00000213180	#N/A	1.18412	0.967121	4.54488	0.818889	-0.292048	-2.4725
ENSG00000216740	#N/A	1.18412	0.967121	4.54488	0.818889	-0.292048	-2.4725
ENSG00000220494	#N/A	1.18412	0.967121	4.54488	0.818889	-0.292048	-2.4725
ENSG00000223044	#N/A	1.18412	0.967121	4.54488	0.818889	-0.292048	-2.4725
ENSG00000223549	#N/A	1.18412	0.967121	4.54488	0.818889	-0.292048	-2.4725
ENSG00000224185	#N/A	1.18412	0.967121	4.54488	0.818889	-0.292048	-2.4725
ENSG00000226744	#N/A	1.18412	0.967121	4.54488	0.818889	-0.292048	-2.4725
ENSG00000228879	#N/A	1.18412	0.967121	4.54488	0.818889	-0.292048	-2.4725
ENSG00000230316	#N/A	1.18412	0.967121	4.54488	0.818889	-0.292048	-2.4725
ENSG00000230799	#N/A	1.18412	0.967121	4.54488	0.818889	-0.292048	-2.4725
ENSG00000235716	#N/A	1.18412	0.967121	4.54488	0.818889	-0.292048	-2.4725
ENSG00000236559	#N/A	1.18412	0.967121	4.54488	0.818889	-0.292048	-2.4725
ENSG00000253598	SLC10A5	1.18412	0.967121	4.54488	0.818889	-0.292048	-2.4725
ENSG00000257376	#N/A	1.18412	0.967121	4.54488	0.818889	-0.292048	-2.4725
ENSG00000257585	#N/A	1.18412	0.967121	4.54488	0.818889	-0.292048	-2.4725
ENSG00000261701	HPR	1.18412	0.967121	4.54488	0.818889	-0.292048	-2.4725
ENSG00000268743	#N/A	1.18412	0.967121	4.54488	0.818889	-0.292048	-2.4725
ENSG00000271452	#N/A	1.18412	0.967121	4.54488	0.818889	-0.292048	-2.4725
ENSG00000272977	#N/A	1.18412	0.967121	4.54488	0.818889	-0.292048	-2.4725
ENSG00000273183	#N/A	1.18412	0.967121	4.54488	0.818889	-0.292048	-2.4725
ENSG00000273489	#N/A	1.18412	0.967121	4.54488	0.818889	-0.292048	-2.4725
ENSG00000282980	#N/A	1.18412	0.967121	4.54488	0.818889	-0.292048	-2.4725
ENSG00000286863	#N/A	1.18412	0.967121	4.54488	0.818889	-0.292048	-2.4725
ENSG00000287629	#N/A	1.18412	0.967121	4.54488	0.818889	-0.292048	-2.4725
ENSG00000152939	MARVELD2	3.55236	2.90136	4.54488	0.818889	-0.292048	-2.4725
ENSG00000155754	C2CD6	3.55236	2.90136	4.54488	0.818889	-0.292048	-2.4725
ENSG00000242797	#N/A	3.55236	2.90136	4.54488	0.818889	-0.292048	-2.4725
ENSG00000248309	#N/A	3.55236	2.90136	4.54488	0.818889	-0.292048	-2.4725
ENSG00000266601	#N/A	3.55236	2.90136	4.54488	0.818889	-0.292048	-2.4725
ENSG00000223653	#N/A	8.28885	7.73697	4.54488	0.818889	-0.0994032	-2.4725
ENSG00000163032	VSNL1	18.9459	18.3753	4.54488	0.818889	-0.0441208	-2.4725
ENSG00000091536	MYO15A	3.55236	3.86849	4.54488	0.818889	0.122989	-2.4725
ENSG00000164796	CSMD3	18.9459	23.2109	4.54488	0.818889	0.292914	-2.4725
ENSG00000008323	PLEKHG6	2.36824	2.90136	4.54488	0.818889	0.292914	-2.4725
ENSG00000168852	#N/A	2.36824	2.90136	4.54488	0.818889	0.292914	-2.4725
ENSG00000215912	TTC34	2.36824	2.90136	4.54488	0.818889	0.292914	-2.4725
ENSG00000224905	#N/A	2.36824	2.90136	4.54488	0.818889	0.292914	-2.4725
ENSG00000225806	#N/A	2.36824	2.90136	4.54488	0.818889	0.292914	-2.4725
ENSG00000225974	#N/A	2.36824	2.90136	4.54488	0.818889	0.292914	-2.4725
ENSG00000234263	#N/A	2.36824	2.90136	4.54488	0.818889	0.292914	-2.4725
ENSG00000240591	#N/A	2.36824	2.90136	4.54488	0.818889	0.292914	-2.4725
ENSG00000256849	#N/A	2.36824	2.90136	4.54488	0.818889	0.292914	-2.4725
ENSG00000261560	#N/A	2.36824	2.90136	4.54488	0.818889	0.292914	-2.4725
ENSG00000274214	#N/A	2.36824	2.90136	4.54488	0.818889	0.292914	-2.4725
ENSG00000183977	PP2D1	3.55236	4.83561	4.54488	0.818889	0.444917	-2.4725
ENSG00000185522	LMNTD2	3.55236	4.83561	4.54488	0.818889	0.444917	-2.4725
ENSG00000213236	#N/A	3.55236	4.83561	4.54488	0.818889	0.444917	-2.4725
ENSG00000081148	IMPG2	7.10473	10.6383	4.54488	0.818889	0.582421	-2.4725
ENSG00000109163	GNRHR	1.18412	1.93424	4.54488	0.818889	0.707952	-2.4725
ENSG00000116652	#N/A	1.18412	1.93424	4.54488	0.818889	0.707952	-2.4725
ENSG00000126861	OMG	1.18412	1.93424	4.54488	0.818889	0.707952	-2.4725
ENSG00000172318	B3GALT1	2.36824	3.86849	4.54488	0.818889	0.707952	-2.4725
ENSG00000226544	#N/A	1.18412	1.93424	4.54488	0.818889	0.707952	-2.4725
ENSG00000228594	FNDC10	2.36824	3.86849	4.54488	0.818889	0.707952	-2.4725
ENSG00000237418	#N/A	1.18412	1.93424	4.54488	0.818889	0.707952	-2.4725
ENSG00000240793	#N/A	1.18412	1.93424	4.54488	0.818889	0.707952	-2.4725
ENSG00000241818	#N/A	1.18412	1.93424	4.54488	0.818889	0.707952	-2.4725
ENSG00000241886	#N/A	1.18412	1.93424	4.54488	0.818889	0.707952	-2.4725
ENSG00000253333	#N/A	1.18412	1.93424	4.54488	0.818889	0.707952	-2.4725
ENSG00000268521	#N/A	1.18412	1.93424	4.54488	0.818889	0.707952	-2.4725
ENSG00000270264	#N/A	1.18412	1.93424	4.54488	0.818889	0.707952	-2.4725
ENSG00000272345	#N/A	2.36824	3.86849	4.54488	0.818889	0.707952	-2.4725
ENSG00000273447	#N/A	1.18412	1.93424	4.54488	0.818889	0.707952	-2.4725
ENSG00000275092	#N/A	1.18412	1.93424	4.54488	0.818889	0.707952	-2.4725
ENSG00000278588	H2BC10	1.18412	1.93424	4.54488	0.818889	0.707952	-2.4725
ENSG00000279345	#N/A	1.18412	1.93424	4.54488	0.818889	0.707952	-2.4725
ENSG00000284874	AC000093.1	1.18412	1.93424	4.54488	0.818889	0.707952	-2.4725
ENSG00000287686	#N/A	2.36824	3.86849	4.54488	0.818889	0.707952	-2.4725
ENSG00000244564	#N/A	4.73649	7.73697	4.54488	0.818889	0.707952	-2.4725
ENSG00000204531	POU5F1	3.55236	6.76985	4.54488	0.818889	0.930344	-2.4725
ENSG00000279611	#N/A	3.55236	7.73697	4.54488	0.818889	1.12299	-2.4725
ENSG00000226450	#N/A	2.36824	5.80273	4.54488	0.818889	1.29291	-2.4725
ENSG00000156049	GNA14	1.18412	2.90136	4.54488	0.818889	1.29291	-2.4725
ENSG00000176318	#N/A	1.18412	2.90136	4.54488	0.818889	1.29291	-2.4725
ENSG00000189045	ANKDD1B	1.18412	2.90136	4.54488	0.818889	1.29291	-2.4725
ENSG00000237754	#N/A	1.18412	2.90136	4.54488	0.818889	1.29291	-2.4725
ENSG00000279283	#N/A	1.18412	2.90136	4.54488	0.818889	1.29291	-2.4725
ENSG00000183873	SCN5A	1.18412	3.86849	4.54488	0.818889	1.70795	-2.4725
ENSG00000235313	#N/A	1.18412	3.86849	4.54488	0.818889	1.70795	-2.4725
ENSG00000235865	#N/A	1.18412	3.86849	4.54488	0.818889	1.70795	-2.4725
ENSG00000241081	#N/A	1.18412	3.86849	4.54488	0.818889	1.70795	-2.4725
ENSG00000135299	ANKRD6	2.36824	7.73697	4.54488	0.818889	1.70795	-2.4725
ENSG00000131730	CKMT2	2.36824	8.70409	4.54488	0.818889	1.87788	-2.4725
ENSG00000276261	#N/A	1.18412	4.83561	4.54488	0.818889	2.02988	-2.4725
ENSG00000204963	PCDHA7	1.18412	5.80273	4.54488	0.818889	2.29291	-2.4725
ENSG00000267940	#N/A	1.18412	5.80273	4.54488	0.818889	2.29291	-2.4725
ENSG00000101842	VSIG1	5.92061	1.93424	13.6346	2.45667	-1.61398	-2.4725
ENSG00000251550	#N/A	10.6571	6.76985	13.6346	2.45667	-0.654618	-2.4725
ENSG00000286791	#N/A	10.6571	7.73697	13.6346	2.45667	-0.461973	-2.4725
ENSG00000256001	#N/A	11.8412	16.4411	13.6346	2.45667	0.473486	-2.4725
ENSG00000235770	#N/A	5.92061	1.93424	9.08975	1.63778	-1.61398	-2.4725
ENSG00000227543	#N/A	4.73649	1.93424	9.08975	1.63778	-1.29205	-2.4725
ENSG00000286584	#N/A	4.73649	1.93424	9.08975	1.63778	-1.29205	-2.4725
ENSG00000260257	#N/A	7.10473	2.90136	9.08975	1.63778	-1.29205	-2.4725
ENSG00000162931	TRIM17	5.92061	2.90136	9.08975	1.63778	-1.02901	-2.4725
ENSG00000267761	#N/A	3.55236	1.93424	9.08975	1.63778	-0.877011	-2.4725
ENSG00000205562	#N/A	9.47297	5.80273	9.08975	1.63778	-0.707086	-2.4725
ENSG00000213901	SLC23A3	4.73649	2.90136	9.08975	1.63778	-0.707086	-2.4725
ENSG00000272129	#N/A	9.47297	6.76985	9.08975	1.63778	-0.484693	-2.4725
ENSG00000157502	PWWP3B	1.18412	0.967121	9.08975	1.63778	-0.292048	-2.4725
ENSG00000250602	#N/A	3.55236	3.86849	9.08975	1.63778	0.122989	-2.4725
ENSG00000214776	#N/A	4.73649	5.80273	9.08975	1.63778	0.292914	-2.4725
ENSG00000234036	#N/A	3.55236	4.83561	9.08975	1.63778	0.444917	-2.4725
ENSG00000115461	IGFBP5	2.36824	3.86849	9.08975	1.63778	0.707952	-2.4725
ENSG00000280018	#N/A	2.36824	3.86849	9.08975	1.63778	0.707952	-2.4725
ENSG00000187950	OVCH1	3.55236	5.80273	9.08975	1.63778	0.707952	-2.4725
ENSG00000233330	#N/A	1.18412	2.90136	9.08975	1.63778	1.29291	-2.4725
ENSG00000143127	ITGA10	1255.17	938.108	813.533	147.4	-0.420056	-2.46447
ENSG00000101680	LAMA1	2243.91	2262.1	2267.89	418.452	0.0116457	-2.43822
ENSG00000172379	ARNT2	24.8666	22.2438	35.2228	6.55111	-0.160804	-2.4267
ENSG00000186481	#N/A	27.2348	8.70409	30.6779	5.73222	-1.64569	-2.42004
ENSG00000183023	SLC8A1	414.443	436.172	762.403	142.487	0.0737242	-2.41973
ENSG00000140092	FBLN5	372.998	526.114	454.488	85.9833	0.496207	-2.40211
ENSG00000185950	IRS2	936.64	876.212	1473.68	280.06	-0.096215	-2.39561
ENSG00000272574	#N/A	9.47297	8.70409	17.0433	3.27555	-0.122123	-2.37939
ENSG00000120658	ENOX1	7.10473	19.3424	17.0433	3.27555	1.44492	-2.37939
ENSG00000134830	C5AR2	46.1807	31.915	51.1299	9.82666	-0.533056	-2.37939
ENSG00000111859	NEDD9	343.395	284.334	476.076	91.7155	-0.272285	-2.37595
ENSG00000228526	#N/A	211.958	210.832	318.141	61.4166	-0.00767977	-2.37297
ENSG00000145147	SLIT2	1135.57	842.363	1716.83	334.107	-0.430906	-2.36137
ENSG00000074181	NOTCH3	1362.92	1617.03	2108.82	411.901	0.246639	-2.35607
ENSG00000131778	CHD1L	5.92061	1.93424	12.4984	2.45667	-1.61398	-2.34697
ENSG00000230555	#N/A	7.10473	7.73697	12.4984	2.45667	0.122989	-2.34697
ENSG00000124126	PREX1	909.405	722.44	1555.48	307.902	-0.332046	-2.33682
ENSG00000169946	ZFPM2	73.4155	65.7643	65.9007	13.1022	-0.158782	-2.33048
ENSG00000180447	GAS1	2.36824	1.93424	20.4519	4.09444	-0.292048	-2.3205
ENSG00000118473	SGIP1	344.579	277.564	368.135	73.7	-0.312017	-2.3205
ENSG00000159167	STC1	5630.5	5316.27	5974.24	1209.5	-0.0828492	-2.30435
ENSG00000169621	APLF	73.4155	81.2382	52.2661	10.6456	0.146073	-2.29562
ENSG00000270820	#N/A	3.55236	4.83561	15.9071	3.27555	0.444917	-2.27986
ENSG00000118513	MYB	9.47297	13.5397	15.9071	3.27555	0.515307	-2.27986
ENSG00000171812	COL8A2	9.47297	24.178	15.9071	3.27555	1.35181	-2.27986
ENSG00000249304	#N/A	9.47297	0.967121	7.95354	1.63778	-3.29205	-2.27986
ENSG00000185149	NPY2R	8.28885	1.93424	7.95354	1.63778	-2.0994	-2.27986
ENSG00000249506	#N/A	7.10473	1.93424	7.95354	1.63778	-1.87701	-2.27986
ENSG00000230454	#N/A	5.92061	1.93424	7.95354	1.63778	-1.61398	-2.27986
ENSG00000130055	GDPD2	2.36824	0.967121	7.95354	1.63778	-1.29205	-2.27986
ENSG00000223374	#N/A	2.36824	0.967121	7.95354	1.63778	-1.29205	-2.27986
ENSG00000229337	#N/A	4.73649	2.90136	7.95354	1.63778	-0.707086	-2.27986
ENSG00000173376	NDNF	116.044	73.5012	7.95354	1.63778	-0.658831	-2.27986
ENSG00000185013	NT5C1B	2.36824	1.93424	7.95354	1.63778	-0.292048	-2.27986
ENSG00000256274	#N/A	1.18412	0.967121	7.95354	1.63778	-0.292048	-2.27986
ENSG00000174348	PODN	3.55236	2.90136	7.95354	1.63778	-0.292048	-2.27986
ENSG00000108387	SEPTIN4	9.47297	8.70409	7.95354	1.63778	-0.122123	-2.27986
ENSG00000197046	SIGLEC15	10.6571	10.6383	7.95354	1.63778	-0.0025417	-2.27986
ENSG00000226711	#N/A	8.28885	8.70409	7.95354	1.63778	0.0705218	-2.27986
ENSG00000278987	#N/A	2.36824	2.90136	7.95354	1.63778	0.292914	-2.27986
ENSG00000151623	NR3C2	2.36824	3.86849	7.95354	1.63778	0.707952	-2.27986
ENSG00000226648	#N/A	1.18412	1.93424	7.95354	1.63778	0.707952	-2.27986
ENSG00000182574	#N/A	1.18412	2.90136	7.95354	1.63778	1.29291	-2.27986
ENSG00000144802	NFKBIZ	249.85	176.016	242.015	49.9522	-0.505353	-2.27647
ENSG00000150551	LYPD1	17.7618	16.4411	43.1763	9.00777	-0.111476	-2.261
ENSG00000137203	TFAP2A	8.28885	3.86849	46.585	9.82666	-1.0994	-2.24509
ENSG00000117114	ADGRL2	794.546	658.61	1140.76	241.572	-0.270706	-2.23947
ENSG00000138435	CHRNA1	13.0253	6.76985	19.3157	4.09444	-0.944125	-2.23804
ENSG00000120217	CD274	93.5456	93.8108	309.052	65.5111	0.00408377	-2.23804
ENSG00000061337	LZTS1	5.92061	7.73697	38.6315	8.18889	0.386024	-2.23804
ENSG00000152463	OLAH	40.2601	31.915	77.2629	16.3778	-0.335117	-2.23804
ENSG00000095752	IL11	34.3395	40.6191	122.712	26.2044	0.242288	-2.22739
ENSG00000167244	IGF2	106.571	116.055	260.194	55.6844	0.122989	-2.22424
ENSG00000116678	LEPR	348.132	390.717	335.185	72.0622	0.166491	-2.21764
ENSG00000135636	DYSF	176.434	160.542	121.575	26.2044	-0.136177	-2.21397
ENSG00000004399	PLXND1	1296.61	1266.93	1397.55	301.351	-0.0334124	-2.21338
ENSG00000151229	SLC2A13	367.078	326.887	374.952	81.07	-0.167293	-2.20947
ENSG00000275993	SIK1B	13.0253	26.1123	22.7244	4.91333	1.00341	-2.20947
ENSG00000237548	#N/A	16.5777	11.6055	11.3622	2.45667	-0.514441	-2.20947
ENSG00000250645	#N/A	5.92061	4.83561	11.3622	2.45667	-0.292048	-2.20947
ENSG00000226352	#N/A	2.36824	1.93424	11.3622	2.45667	-0.292048	-2.20947
ENSG00000179300	RTL3	9.47297	8.70409	11.3622	2.45667	-0.122123	-2.20947
ENSG00000212127	TAS2R14	7.10473	7.73697	11.3622	2.45667	0.122989	-2.20947
ENSG00000235008	#N/A	5.92061	8.70409	11.3622	2.45667	0.555949	-2.20947
ENSG00000113389	NPR3	802.834	531.917	978.285	213.73	-0.593902	-2.19447
ENSG00000177570	SAMD12	17.7618	18.3753	26.133	5.73222	0.0489886	-2.18871
ENSG00000006453	BAIAP2L1	187.091	143.134	203.383	45.0389	-0.386376	-2.17496
ENSG00000165899	OTOGL	9.47297	3.86849	14.7709	3.27555	-1.29205	-2.17294
ENSG00000105639	JAK3	39.076	27.0794	14.7709	3.27555	-0.529088	-2.17294
ENSG00000227001	#N/A	4.73649	11.6055	14.7709	3.27555	1.29291	-2.17294
ENSG00000069667	RORA	65.1267	32.8821	29.5417	6.55111	-0.985945	-2.17294
ENSG00000213153	#N/A	15.3936	13.5397	18.1795	4.09444	-0.185133	-2.15057
ENSG00000133019	CHRM3	2.36824	4.83561	18.1795	4.09444	1.02988	-2.15057
ENSG00000138829	FBN2	1313.19	1473.89	2423.56	546.199	0.166555	-2.14963
ENSG00000099840	IZUMO4	7.10473	10.6383	21.5882	4.91333	0.582421	-2.13547
ENSG00000162618	ADGRL4	579.035	677.952	409.039	93.3533	0.227532	-2.13147
ENSG00000054654	SYNE2	183.539	319.15	361.318	82.7077	0.798149	-2.12717
ENSG00000280063	#N/A	8.28885	7.73697	24.9968	5.73222	-0.0994032	-2.12458
ENSG00000185070	FLRT2	291.294	338.492	491.983	113.007	0.216648	-2.1222
ENSG00000166317	SYNPO2L	4.73649	1.93424	28.4055	6.55111	-1.29205	-2.11636
ENSG00000253910	PCDHGB2	56.8378	60.9286	28.4055	6.55111	0.100269	-2.11636
ENSG00000138356	AOX1	3650.65	3066.74	4364.22	1010.51	-0.251445	-2.11064
ENSG00000168779	SHOX2	113.676	73.5012	189.749	44.22	-0.629083	-2.10132
ENSG00000064763	FAR2	249.85	225.339	132.938	31.1178	-0.148961	-2.09494
ENSG00000171522	PTGER4	562.458	443.909	386.315	90.8966	-0.341482	-2.08748
ENSG00000196611	MMP1	9780.84	16698.3	17002.4	4009.28	0.771672	-2.08432
ENSG00000157680	DGKI	222.615	267.893	289.736	68.7866	0.267105	-2.07454
ENSG00000057657	PRDM1	88.8091	79.304	174.978	41.7633	-0.163315	-2.06686
ENSG00000221852	KRTAP1-5	13.0253	5.80273	13.6346	3.27555	-1.16652	-2.05746
ENSG00000159784	FAM131B	8.28885	4.83561	13.6346	3.27555	-0.777475	-2.05746
ENSG00000187398	LUZP2	8.28885	10.6383	13.6346	3.27555	0.360028	-2.05746
ENSG00000257800	#N/A	3.55236	6.76985	13.6346	3.27555	0.930344	-2.05746
ENSG00000149050	ZNF214	13.0253	7.73697	17.0433	4.09444	-0.75148	-2.05746
ENSG00000231365	#N/A	7.10473	10.6383	17.0433	4.09444	0.582421	-2.05746
ENSG00000143248	RGS5	35.5236	22.2438	20.4519	4.91333	-0.675377	-2.05746
ENSG00000256043	CTSO	30.7872	30.9479	20.4519	4.91333	0.00751196	-2.05746
ENSG00000204941	PSG5	29.603	20.3095	23.8606	5.73222	-0.543587	-2.05746
ENSG00000225032	#N/A	9.47297	12.5726	27.2693	6.55111	0.408391	-2.05746
ENSG00000164935	DCSTAMP	7.10473	0.967121	3.40866	0.818889	-2.87701	-2.05746
ENSG00000173805	HAP1	4.73649	0.967121	3.40866	0.818889	-2.29205	-2.05746
ENSG00000215835	#N/A	4.73649	0.967121	3.40866	0.818889	-2.29205	-2.05746
ENSG00000229848	#N/A	4.73649	0.967121	3.40866	0.818889	-2.29205	-2.05746
ENSG00000237892	#N/A	4.73649	0.967121	3.40866	0.818889	-2.29205	-2.05746
ENSG00000257279	#N/A	4.73649	0.967121	3.40866	0.818889	-2.29205	-2.05746
ENSG00000259000	#N/A	4.73649	0.967121	3.40866	0.818889	-2.29205	-2.05746
ENSG00000261286	#N/A	4.73649	0.967121	3.40866	0.818889	-2.29205	-2.05746
ENSG00000276007	#N/A	4.73649	0.967121	3.40866	0.818889	-2.29205	-2.05746
ENSG00000130940	CASZ1	3.55236	0.967121	3.40866	0.818889	-1.87701	-2.05746
ENSG00000184113	CLDN5	3.55236	0.967121	3.40866	0.818889	-1.87701	-2.05746
ENSG00000184492	FOXD4L1	3.55236	0.967121	3.40866	0.818889	-1.87701	-2.05746
ENSG00000227258	#N/A	3.55236	0.967121	3.40866	0.818889	-1.87701	-2.05746
ENSG00000228363	#N/A	3.55236	0.967121	3.40866	0.818889	-1.87701	-2.05746
ENSG00000236861	#N/A	3.55236	0.967121	3.40866	0.818889	-1.87701	-2.05746
ENSG00000250483	#N/A	3.55236	0.967121	3.40866	0.818889	-1.87701	-2.05746
ENSG00000258344	#N/A	3.55236	0.967121	3.40866	0.818889	-1.87701	-2.05746
ENSG00000264812	#N/A	3.55236	0.967121	3.40866	0.818889	-1.87701	-2.05746
ENSG00000272037	#N/A	3.55236	0.967121	3.40866	0.818889	-1.87701	-2.05746
ENSG00000279031	#N/A	3.55236	0.967121	3.40866	0.818889	-1.87701	-2.05746
ENSG00000280231	#N/A	5.92061	1.93424	3.40866	0.818889	-1.61398	-2.05746
ENSG00000221866	PLXNA4	608.638	244.682	3.40866	0.818889	-1.31468	-2.05746
ENSG00000103227	LMF1	4.73649	1.93424	3.40866	0.818889	-1.29205	-2.05746
ENSG00000273448	#N/A	4.73649	1.93424	3.40866	0.818889	-1.29205	-2.05746
ENSG00000279873	#N/A	4.73649	1.93424	3.40866	0.818889	-1.29205	-2.05746
ENSG00000092758	COL9A3	2.36824	0.967121	3.40866	0.818889	-1.29205	-2.05746
ENSG00000116985	BMP8B	2.36824	0.967121	3.40866	0.818889	-1.29205	-2.05746
ENSG00000140795	MYLK3	2.36824	0.967121	3.40866	0.818889	-1.29205	-2.05746
ENSG00000145975	FAM217A	2.36824	0.967121	3.40866	0.818889	-1.29205	-2.05746
ENSG00000163285	GABRG1	2.36824	0.967121	3.40866	0.818889	-1.29205	-2.05746
ENSG00000165379	LRFN5	2.36824	0.967121	3.40866	0.818889	-1.29205	-2.05746
ENSG00000169495	HTRA4	2.36824	0.967121	3.40866	0.818889	-1.29205	-2.05746
ENSG00000183154	#N/A	2.36824	0.967121	3.40866	0.818889	-1.29205	-2.05746
ENSG00000185774	KCNIP4	2.36824	0.967121	3.40866	0.818889	-1.29205	-2.05746
ENSG00000196436	NPIPB15	2.36824	0.967121	3.40866	0.818889	-1.29205	-2.05746
ENSG00000201830	#N/A	2.36824	0.967121	3.40866	0.818889	-1.29205	-2.05746
ENSG00000211452	DIO1	2.36824	0.967121	3.40866	0.818889	-1.29205	-2.05746
ENSG00000223799	#N/A	2.36824	0.967121	3.40866	0.818889	-1.29205	-2.05746
ENSG00000229591	#N/A	2.36824	0.967121	3.40866	0.818889	-1.29205	-2.05746
ENSG00000236308	#N/A	2.36824	0.967121	3.40866	0.818889	-1.29205	-2.05746
ENSG00000237379	#N/A	2.36824	0.967121	3.40866	0.818889	-1.29205	-2.05746
ENSG00000237584	#N/A	2.36824	0.967121	3.40866	0.818889	-1.29205	-2.05746
ENSG00000238009	#N/A	2.36824	0.967121	3.40866	0.818889	-1.29205	-2.05746
ENSG00000250473	#N/A	2.36824	0.967121	3.40866	0.818889	-1.29205	-2.05746
ENSG00000250767	#N/A	2.36824	0.967121	3.40866	0.818889	-1.29205	-2.05746
ENSG00000251148	#N/A	2.36824	0.967121	3.40866	0.818889	-1.29205	-2.05746
ENSG00000254951	#N/A	2.36824	0.967121	3.40866	0.818889	-1.29205	-2.05746
ENSG00000255559	#N/A	2.36824	0.967121	3.40866	0.818889	-1.29205	-2.05746
ENSG00000259116	#N/A	2.36824	0.967121	3.40866	0.818889	-1.29205	-2.05746
ENSG00000259828	#N/A	2.36824	0.967121	3.40866	0.818889	-1.29205	-2.05746
ENSG00000260454	#N/A	2.36824	0.967121	3.40866	0.818889	-1.29205	-2.05746
ENSG00000260475	#N/A	2.36824	0.967121	3.40866	0.818889	-1.29205	-2.05746
ENSG00000261114	#N/A	2.36824	0.967121	3.40866	0.818889	-1.29205	-2.05746
ENSG00000267710	EDDM13	2.36824	0.967121	3.40866	0.818889	-1.29205	-2.05746
ENSG00000270292	#N/A	2.36824	0.967121	3.40866	0.818889	-1.29205	-2.05746
ENSG00000273305	#N/A	2.36824	0.967121	3.40866	0.818889	-1.29205	-2.05746
ENSG00000273402	#N/A	2.36824	0.967121	3.40866	0.818889	-1.29205	-2.05746
ENSG00000275506	#N/A	2.36824	0.967121	3.40866	0.818889	-1.29205	-2.05746
ENSG00000275665	#N/A	2.36824	0.967121	3.40866	0.818889	-1.29205	-2.05746
ENSG00000276712	#N/A	2.36824	0.967121	3.40866	0.818889	-1.29205	-2.05746
ENSG00000279030	#N/A	2.36824	0.967121	3.40866	0.818889	-1.29205	-2.05746
ENSG00000279086	#N/A	2.36824	0.967121	3.40866	0.818889	-1.29205	-2.05746
ENSG00000279208	#N/A	2.36824	0.967121	3.40866	0.818889	-1.29205	-2.05746
ENSG00000283236	#N/A	2.36824	0.967121	3.40866	0.818889	-1.29205	-2.05746
ENSG00000286406	#N/A	2.36824	0.967121	3.40866	0.818889	-1.29205	-2.05746
ENSG00000287507	#N/A	2.36824	0.967121	3.40866	0.818889	-1.29205	-2.05746
ENSG00000160801	PTH1R	3.55236	1.93424	3.40866	0.818889	-0.877011	-2.05746
ENSG00000225037	#N/A	3.55236	1.93424	3.40866	0.818889	-0.877011	-2.05746
ENSG00000227536	#N/A	3.55236	1.93424	3.40866	0.818889	-0.877011	-2.05746
ENSG00000228302	#N/A	3.55236	1.93424	3.40866	0.818889	-0.877011	-2.05746
ENSG00000243414	TICAM2	3.55236	1.93424	3.40866	0.818889	-0.877011	-2.05746
ENSG00000259319	#N/A	3.55236	1.93424	3.40866	0.818889	-0.877011	-2.05746
ENSG00000272195	#N/A	3.55236	1.93424	3.40866	0.818889	-0.877011	-2.05746
ENSG00000275552	#N/A	3.55236	1.93424	3.40866	0.818889	-0.877011	-2.05746
ENSG00000279314	#N/A	3.55236	1.93424	3.40866	0.818889	-0.877011	-2.05746
ENSG00000287676	#N/A	3.55236	1.93424	3.40866	0.818889	-0.877011	-2.05746
ENSG00000288018	#N/A	3.55236	1.93424	3.40866	0.818889	-0.877011	-2.05746
ENSG00000235652	#N/A	8.28885	4.83561	3.40866	0.818889	-0.777475	-2.05746
ENSG00000114279	FGF12	4.73649	2.90136	3.40866	0.818889	-0.707086	-2.05746
ENSG00000115361	ACADL	4.73649	2.90136	3.40866	0.818889	-0.707086	-2.05746
ENSG00000265511	#N/A	4.73649	2.90136	3.40866	0.818889	-0.707086	-2.05746
ENSG00000266236	#N/A	4.73649	2.90136	3.40866	0.818889	-0.707086	-2.05746
ENSG00000247950	#N/A	5.92061	3.86849	3.40866	0.818889	-0.613976	-2.05746
ENSG00000275318	#N/A	5.92061	3.86849	3.40866	0.818889	-0.613976	-2.05746
ENSG00000147180	ZNF711	65.1267	43.5205	3.40866	0.818889	-0.581555	-2.05746
ENSG00000238266	#N/A	7.10473	4.83561	3.40866	0.818889	-0.555083	-2.05746
ENSG00000270659	#N/A	7.10473	4.83561	3.40866	0.818889	-0.555083	-2.05746
ENSG00000135643	KCNMB4	2.36824	1.93424	3.40866	0.818889	-0.292048	-2.05746
ENSG00000139351	SYCP3	2.36824	1.93424	3.40866	0.818889	-0.292048	-2.05746
ENSG00000161132	#N/A	2.36824	1.93424	3.40866	0.818889	-0.292048	-2.05746
ENSG00000177699	#N/A	2.36824	1.93424	3.40866	0.818889	-0.292048	-2.05746
ENSG00000179772	FOXS1	2.36824	1.93424	3.40866	0.818889	-0.292048	-2.05746
ENSG00000183396	TMEM89	2.36824	1.93424	3.40866	0.818889	-0.292048	-2.05746
ENSG00000188783	PRELP	2.36824	1.93424	3.40866	0.818889	-0.292048	-2.05746
ENSG00000215199	#N/A	2.36824	1.93424	3.40866	0.818889	-0.292048	-2.05746
ENSG00000223685	#N/A	2.36824	1.93424	3.40866	0.818889	-0.292048	-2.05746
ENSG00000228446	#N/A	2.36824	1.93424	3.40866	0.818889	-0.292048	-2.05746
ENSG00000230623	#N/A	2.36824	1.93424	3.40866	0.818889	-0.292048	-2.05746
ENSG00000231160	#N/A	2.36824	1.93424	3.40866	0.818889	-0.292048	-2.05746
ENSG00000231995	#N/A	2.36824	1.93424	3.40866	0.818889	-0.292048	-2.05746
ENSG00000233461	#N/A	2.36824	1.93424	3.40866	0.818889	-0.292048	-2.05746
ENSG00000254034	#N/A	2.36824	1.93424	3.40866	0.818889	-0.292048	-2.05746
ENSG00000258659	TRIM34	2.36824	1.93424	3.40866	0.818889	-0.292048	-2.05746
ENSG00000269102	#N/A	2.36824	1.93424	3.40866	0.818889	-0.292048	-2.05746
ENSG00000276533	#N/A	2.36824	1.93424	3.40866	0.818889	-0.292048	-2.05746
ENSG00000276724	#N/A	2.36824	1.93424	3.40866	0.818889	-0.292048	-2.05746
ENSG00000279356	#N/A	2.36824	1.93424	3.40866	0.818889	-0.292048	-2.05746
ENSG00000284473	#N/A	2.36824	1.93424	3.40866	0.818889	-0.292048	-2.05746
ENSG00000287299	#N/A	2.36824	1.93424	3.40866	0.818889	-0.292048	-2.05746
ENSG00000287403	#N/A	2.36824	1.93424	3.40866	0.818889	-0.292048	-2.05746
ENSG00000010932	FMO1	1.18412	0.967121	3.40866	0.818889	-0.292048	-2.05746
ENSG00000077984	CST7	1.18412	0.967121	3.40866	0.818889	-0.292048	-2.05746
ENSG00000111886	GABRR2	1.18412	0.967121	3.40866	0.818889	-0.292048	-2.05746
ENSG00000115850	LCT	1.18412	0.967121	3.40866	0.818889	-0.292048	-2.05746
ENSG00000118113	MMP8	1.18412	0.967121	3.40866	0.818889	-0.292048	-2.05746
ENSG00000123360	PDE1B	1.18412	0.967121	3.40866	0.818889	-0.292048	-2.05746
ENSG00000124493	GRM4	1.18412	0.967121	3.40866	0.818889	-0.292048	-2.05746
ENSG00000127152	BCL11B	1.18412	0.967121	3.40866	0.818889	-0.292048	-2.05746
ENSG00000127831	VIL1	1.18412	0.967121	3.40866	0.818889	-0.292048	-2.05746
ENSG00000132554	RGS22	1.18412	0.967121	3.40866	0.818889	-0.292048	-2.05746
ENSG00000135973	GPR45	1.18412	0.967121	3.40866	0.818889	-0.292048	-2.05746
ENSG00000139540	SLC39A5	1.18412	0.967121	3.40866	0.818889	-0.292048	-2.05746
ENSG00000141293	SKAP1	1.18412	0.967121	3.40866	0.818889	-0.292048	-2.05746
ENSG00000143318	CASQ1	1.18412	0.967121	3.40866	0.818889	-0.292048	-2.05746
ENSG00000143512	HHIPL2	1.18412	0.967121	3.40866	0.818889	-0.292048	-2.05746
ENSG00000146678	IGFBP1	1.18412	0.967121	3.40866	0.818889	-0.292048	-2.05746
ENSG00000147036	LANCL3	1.18412	0.967121	3.40866	0.818889	-0.292048	-2.05746
ENSG00000148408	CACNA1B	1.18412	0.967121	3.40866	0.818889	-0.292048	-2.05746
ENSG00000153902	LGI4	1.18412	0.967121	3.40866	0.818889	-0.292048	-2.05746
ENSG00000156475	PPP2R2B	1.18412	0.967121	3.40866	0.818889	-0.292048	-2.05746
ENSG00000158321	AUTS2	1.18412	0.967121	3.40866	0.818889	-0.292048	-2.05746
ENSG00000160588	MPZL3	1.18412	0.967121	3.40866	0.818889	-0.292048	-2.05746
ENSG00000161940	BCL6B	1.18412	0.967121	3.40866	0.818889	-0.292048	-2.05746
ENSG00000163995	ABLIM2	1.18412	0.967121	3.40866	0.818889	-0.292048	-2.05746
ENSG00000169071	ROR2	1.18412	0.967121	3.40866	0.818889	-0.292048	-2.05746
ENSG00000171798	KNDC1	1.18412	0.967121	3.40866	0.818889	-0.292048	-2.05746
ENSG00000171873	ADRA1D	1.18412	0.967121	3.40866	0.818889	-0.292048	-2.05746
ENSG00000176136	MC5R	1.18412	0.967121	3.40866	0.818889	-0.292048	-2.05746
ENSG00000177462	OR2T8	1.18412	0.967121	3.40866	0.818889	-0.292048	-2.05746
ENSG00000182759	MAFA	1.18412	0.967121	3.40866	0.818889	-0.292048	-2.05746
ENSG00000184984	CHRM5	1.18412	0.967121	3.40866	0.818889	-0.292048	-2.05746
ENSG00000185269	NOTUM	1.18412	0.967121	3.40866	0.818889	-0.292048	-2.05746
ENSG00000189252	SPANXN3	1.18412	0.967121	3.40866	0.818889	-0.292048	-2.05746
ENSG00000196468	FGF16	1.18412	0.967121	3.40866	0.818889	-0.292048	-2.05746
ENSG00000197444	OGDHL	1.18412	0.967121	3.40866	0.818889	-0.292048	-2.05746
ENSG00000199015	#N/A	1.18412	0.967121	3.40866	0.818889	-0.292048	-2.05746
ENSG00000203392	#N/A	1.18412	0.967121	3.40866	0.818889	-0.292048	-2.05746
ENSG00000203855	#N/A	1.18412	0.967121	3.40866	0.818889	-0.292048	-2.05746
ENSG00000203872	C6orf163	1.18412	0.967121	3.40866	0.818889	-0.292048	-2.05746
ENSG00000204528	#N/A	1.18412	0.967121	3.40866	0.818889	-0.292048	-2.05746
ENSG00000205832	C16orf96	1.18412	0.967121	3.40866	0.818889	-0.292048	-2.05746
ENSG00000206384	COL6A6	1.18412	0.967121	3.40866	0.818889	-0.292048	-2.05746
ENSG00000212175	#N/A	1.18412	0.967121	3.40866	0.818889	-0.292048	-2.05746
ENSG00000215120	#N/A	1.18412	0.967121	3.40866	0.818889	-0.292048	-2.05746
ENSG00000215283	#N/A	1.18412	0.967121	3.40866	0.818889	-0.292048	-2.05746
ENSG00000215559	#N/A	1.18412	0.967121	3.40866	0.818889	-0.292048	-2.05746
ENSG00000216819	#N/A	1.18412	0.967121	3.40866	0.818889	-0.292048	-2.05746
ENSG00000224106	#N/A	1.18412	0.967121	3.40866	0.818889	-0.292048	-2.05746
ENSG00000224208	#N/A	1.18412	0.967121	3.40866	0.818889	-0.292048	-2.05746
ENSG00000224649	#N/A	1.18412	0.967121	3.40866	0.818889	-0.292048	-2.05746
ENSG00000224899	#N/A	1.18412	0.967121	3.40866	0.818889	-0.292048	-2.05746
ENSG00000225362	CT62	1.18412	0.967121	3.40866	0.818889	-0.292048	-2.05746
ENSG00000225950	NTF4	1.18412	0.967121	3.40866	0.818889	-0.292048	-2.05746
ENSG00000226363	#N/A	1.18412	0.967121	3.40866	0.818889	-0.292048	-2.05746
ENSG00000226438	#N/A	1.18412	0.967121	3.40866	0.818889	-0.292048	-2.05746
ENSG00000226526	#N/A	1.18412	0.967121	3.40866	0.818889	-0.292048	-2.05746
ENSG00000228071	#N/A	1.18412	0.967121	3.40866	0.818889	-0.292048	-2.05746
ENSG00000228184	#N/A	1.18412	0.967121	3.40866	0.818889	-0.292048	-2.05746
ENSG00000228522	#N/A	1.18412	0.967121	3.40866	0.818889	-0.292048	-2.05746
ENSG00000229474	PATL2	1.18412	0.967121	3.40866	0.818889	-0.292048	-2.05746
ENSG00000229530	#N/A	1.18412	0.967121	3.40866	0.818889	-0.292048	-2.05746
ENSG00000230912	#N/A	1.18412	0.967121	3.40866	0.818889	-0.292048	-2.05746
ENSG00000232699	#N/A	1.18412	0.967121	3.40866	0.818889	-0.292048	-2.05746
ENSG00000232762	#N/A	1.18412	0.967121	3.40866	0.818889	-0.292048	-2.05746
ENSG00000233309	#N/A	1.18412	0.967121	3.40866	0.818889	-0.292048	-2.05746
ENSG00000233602	#N/A	1.18412	0.967121	3.40866	0.818889	-0.292048	-2.05746
ENSG00000233639	#N/A	1.18412	0.967121	3.40866	0.818889	-0.292048	-2.05746
ENSG00000234222	#N/A	1.18412	0.967121	3.40866	0.818889	-0.292048	-2.05746
ENSG00000234369	#N/A	1.18412	0.967121	3.40866	0.818889	-0.292048	-2.05746
ENSG00000235284	#N/A	1.18412	0.967121	3.40866	0.818889	-0.292048	-2.05746
ENSG00000235328	#N/A	1.18412	0.967121	3.40866	0.818889	-0.292048	-2.05746
ENSG00000235690	#N/A	1.18412	0.967121	3.40866	0.818889	-0.292048	-2.05746
ENSG00000236375	#N/A	1.18412	0.967121	3.40866	0.818889	-0.292048	-2.05746
ENSG00000237668	#N/A	1.18412	0.967121	3.40866	0.818889	-0.292048	-2.05746
ENSG00000237940	#N/A	1.18412	0.967121	3.40866	0.818889	-0.292048	-2.05746
ENSG00000237949	#N/A	1.18412	0.967121	3.40866	0.818889	-0.292048	-2.05746
ENSG00000238082	#N/A	1.18412	0.967121	3.40866	0.818889	-0.292048	-2.05746
ENSG00000240005	#N/A	1.18412	0.967121	3.40866	0.818889	-0.292048	-2.05746
ENSG00000240093	#N/A	1.18412	0.967121	3.40866	0.818889	-0.292048	-2.05746
ENSG00000242551	#N/A	1.18412	0.967121	3.40866	0.818889	-0.292048	-2.05746
ENSG00000243144	#N/A	1.18412	0.967121	3.40866	0.818889	-0.292048	-2.05746
ENSG00000248787	#N/A	1.18412	0.967121	3.40866	0.818889	-0.292048	-2.05746
ENSG00000250622	#N/A	1.18412	0.967121	3.40866	0.818889	-0.292048	-2.05746
ENSG00000251712	#N/A	1.18412	0.967121	3.40866	0.818889	-0.292048	-2.05746
ENSG00000252473	#N/A	1.18412	0.967121	3.40866	0.818889	-0.292048	-2.05746
ENSG00000252581	#N/A	1.18412	0.967121	3.40866	0.818889	-0.292048	-2.05746
ENSG00000252614	#N/A	1.18412	0.967121	3.40866	0.818889	-0.292048	-2.05746
ENSG00000254536	AL360181.3	1.18412	0.967121	3.40866	0.818889	-0.292048	-2.05746
ENSG00000254636	ARMS2	1.18412	0.967121	3.40866	0.818889	-0.292048	-2.05746
ENSG00000254815	#N/A	1.18412	0.967121	3.40866	0.818889	-0.292048	-2.05746
ENSG00000255282	#N/A	1.18412	0.967121	3.40866	0.818889	-0.292048	-2.05746
ENSG00000255967	#N/A	1.18412	0.967121	3.40866	0.818889	-0.292048	-2.05746
ENSG00000256021	#N/A	1.18412	0.967121	3.40866	0.818889	-0.292048	-2.05746
ENSG00000256116	#N/A	1.18412	0.967121	3.40866	0.818889	-0.292048	-2.05746
ENSG00000256452	#N/A	1.18412	0.967121	3.40866	0.818889	-0.292048	-2.05746
ENSG00000256603	#N/A	1.18412	0.967121	3.40866	0.818889	-0.292048	-2.05746
ENSG00000257723	#N/A	1.18412	0.967121	3.40866	0.818889	-0.292048	-2.05746
ENSG00000258082	#N/A	1.18412	0.967121	3.40866	0.818889	-0.292048	-2.05746
ENSG00000258303	#N/A	1.18412	0.967121	3.40866	0.818889	-0.292048	-2.05746
ENSG00000259030	FPGT-TNNI3K	1.18412	0.967121	3.40866	0.818889	-0.292048	-2.05746
ENSG00000259191	#N/A	1.18412	0.967121	3.40866	0.818889	-0.292048	-2.05746
ENSG00000259250	#N/A	1.18412	0.967121	3.40866	0.818889	-0.292048	-2.05746
ENSG00000260034	#N/A	1.18412	0.967121	3.40866	0.818889	-0.292048	-2.05746
ENSG00000260635	#N/A	1.18412	0.967121	3.40866	0.818889	-0.292048	-2.05746
ENSG00000261408	TEN1-CDK3	1.18412	0.967121	3.40866	0.818889	-0.292048	-2.05746
ENSG00000262358	#N/A	1.18412	0.967121	3.40866	0.818889	-0.292048	-2.05746
ENSG00000264235	#N/A	1.18412	0.967121	3.40866	0.818889	-0.292048	-2.05746
ENSG00000267288	#N/A	1.18412	0.967121	3.40866	0.818889	-0.292048	-2.05746
ENSG00000267414	#N/A	1.18412	0.967121	3.40866	0.818889	-0.292048	-2.05746
ENSG00000267504	#N/A	1.18412	0.967121	3.40866	0.818889	-0.292048	-2.05746
ENSG00000268182	SMIM17	1.18412	0.967121	3.40866	0.818889	-0.292048	-2.05746
ENSG00000269919	#N/A	1.18412	0.967121	3.40866	0.818889	-0.292048	-2.05746
ENSG00000269937	#N/A	1.18412	0.967121	3.40866	0.818889	-0.292048	-2.05746
ENSG00000270016	#N/A	1.18412	0.967121	3.40866	0.818889	-0.292048	-2.05746
ENSG00000270277	#N/A	1.18412	0.967121	3.40866	0.818889	-0.292048	-2.05746
ENSG00000270679	#N/A	1.18412	0.967121	3.40866	0.818889	-0.292048	-2.05746
ENSG00000270723	#N/A	1.18412	0.967121	3.40866	0.818889	-0.292048	-2.05746
ENSG00000271049	#N/A	1.18412	0.967121	3.40866	0.818889	-0.292048	-2.05746
ENSG00000271749	#N/A	1.18412	0.967121	3.40866	0.818889	-0.292048	-2.05746
ENSG00000271828	#N/A	1.18412	0.967121	3.40866	0.818889	-0.292048	-2.05746
ENSG00000271889	#N/A	1.18412	0.967121	3.40866	0.818889	-0.292048	-2.05746
ENSG00000272203	#N/A	1.18412	0.967121	3.40866	0.818889	-0.292048	-2.05746
ENSG00000272384	#N/A	1.18412	0.967121	3.40866	0.818889	-0.292048	-2.05746
ENSG00000272529	#N/A	1.18412	0.967121	3.40866	0.818889	-0.292048	-2.05746
ENSG00000272858	#N/A	1.18412	0.967121	3.40866	0.818889	-0.292048	-2.05746
ENSG00000273711	#N/A	1.18412	0.967121	3.40866	0.818889	-0.292048	-2.05746
ENSG00000274184	#N/A	1.18412	0.967121	3.40866	0.818889	-0.292048	-2.05746
ENSG00000275212	#N/A	1.18412	0.967121	3.40866	0.818889	-0.292048	-2.05746
ENSG00000275312	#N/A	1.18412	0.967121	3.40866	0.818889	-0.292048	-2.05746
ENSG00000275759	#N/A	1.18412	0.967121	3.40866	0.818889	-0.292048	-2.05746
ENSG00000277411	#N/A	1.18412	0.967121	3.40866	0.818889	-0.292048	-2.05746
ENSG00000278383	#N/A	1.18412	0.967121	3.40866	0.818889	-0.292048	-2.05746
ENSG00000278607	#N/A	1.18412	0.967121	3.40866	0.818889	-0.292048	-2.05746
ENSG00000279265	#N/A	1.18412	0.967121	3.40866	0.818889	-0.292048	-2.05746
ENSG00000279561	#N/A	1.18412	0.967121	3.40866	0.818889	-0.292048	-2.05746
ENSG00000281026	#N/A	1.18412	0.967121	3.40866	0.818889	-0.292048	-2.05746
ENSG00000283122	#N/A	1.18412	0.967121	3.40866	0.818889	-0.292048	-2.05746
ENSG00000283170	#N/A	1.18412	0.967121	3.40866	0.818889	-0.292048	-2.05746
ENSG00000283209	#N/A	1.18412	0.967121	3.40866	0.818889	-0.292048	-2.05746
ENSG00000283656	#N/A	1.18412	0.967121	3.40866	0.818889	-0.292048	-2.05746
ENSG00000284726	#N/A	1.18412	0.967121	3.40866	0.818889	-0.292048	-2.05746
ENSG00000285601	#N/A	1.18412	0.967121	3.40866	0.818889	-0.292048	-2.05746
ENSG00000285664	#N/A	1.18412	0.967121	3.40866	0.818889	-0.292048	-2.05746
ENSG00000285851	#N/A	1.18412	0.967121	3.40866	0.818889	-0.292048	-2.05746
ENSG00000286638	#N/A	1.18412	0.967121	3.40866	0.818889	-0.292048	-2.05746
ENSG00000287692	#N/A	1.18412	0.967121	3.40866	0.818889	-0.292048	-2.05746
ENSG00000288063	#N/A	1.18412	0.967121	3.40866	0.818889	-0.292048	-2.05746
ENSG00000288586	#N/A	1.18412	0.967121	3.40866	0.818889	-0.292048	-2.05746
ENSG00000227436	#N/A	3.55236	2.90136	3.40866	0.818889	-0.292048	-2.05746
ENSG00000257913	#N/A	3.55236	2.90136	3.40866	0.818889	-0.292048	-2.05746
ENSG00000282855	#N/A	3.55236	2.90136	3.40866	0.818889	-0.292048	-2.05746
ENSG00000048540	LMO3	8.28885	7.73697	3.40866	0.818889	-0.0994032	-2.05746
ENSG00000168702	LRP1B	5.92061	5.80273	3.40866	0.818889	-0.0290139	-2.05746
ENSG00000185742	C11orf87	20.1301	21.2767	3.40866	0.818889	0.0799205	-2.05746
ENSG00000101977	MCF2	3.55236	3.86849	3.40866	0.818889	0.122989	-2.05746
ENSG00000185008	ROBO2	3.55236	3.86849	3.40866	0.818889	0.122989	-2.05746
ENSG00000234546	#N/A	3.55236	3.86849	3.40866	0.818889	0.122989	-2.05746
ENSG00000260743	#N/A	3.55236	3.86849	3.40866	0.818889	0.122989	-2.05746
ENSG00000104290	FZD3	2.36824	2.90136	3.40866	0.818889	0.292914	-2.05746
ENSG00000119608	PROX2	2.36824	2.90136	3.40866	0.818889	0.292914	-2.05746
ENSG00000132855	ANGPTL3	2.36824	2.90136	3.40866	0.818889	0.292914	-2.05746
ENSG00000178965	ERICH3	2.36824	2.90136	3.40866	0.818889	0.292914	-2.05746
ENSG00000179978	#N/A	2.36824	2.90136	3.40866	0.818889	0.292914	-2.05746
ENSG00000180834	MAP6D1	2.36824	2.90136	3.40866	0.818889	0.292914	-2.05746
ENSG00000253392	#N/A	2.36824	2.90136	3.40866	0.818889	0.292914	-2.05746
ENSG00000254656	RTL1	2.36824	2.90136	3.40866	0.818889	0.292914	-2.05746
ENSG00000259065	#N/A	2.36824	2.90136	3.40866	0.818889	0.292914	-2.05746
ENSG00000263958	#N/A	2.36824	2.90136	3.40866	0.818889	0.292914	-2.05746
ENSG00000272263	#N/A	2.36824	2.90136	3.40866	0.818889	0.292914	-2.05746
ENSG00000272990	#N/A	2.36824	2.90136	3.40866	0.818889	0.292914	-2.05746
ENSG00000274525	#N/A	2.36824	2.90136	3.40866	0.818889	0.292914	-2.05746
ENSG00000284669	#N/A	2.36824	2.90136	3.40866	0.818889	0.292914	-2.05746
ENSG00000135437	RDH5	3.55236	4.83561	3.40866	0.818889	0.444917	-2.05746
ENSG00000101542	CDH20	4.73649	6.76985	3.40866	0.818889	0.515307	-2.05746
ENSG00000053747	LAMA3	1.18412	1.93424	3.40866	0.818889	0.707952	-2.05746
ENSG00000064692	SNCAIP	2.36824	3.86849	3.40866	0.818889	0.707952	-2.05746
ENSG00000111490	TBC1D30	1.18412	1.93424	3.40866	0.818889	0.707952	-2.05746
ENSG00000124721	DNAH8	1.18412	1.93424	3.40866	0.818889	0.707952	-2.05746
ENSG00000136541	ERMN	1.18412	1.93424	3.40866	0.818889	0.707952	-2.05746
ENSG00000143552	NUP210L	1.18412	1.93424	3.40866	0.818889	0.707952	-2.05746
ENSG00000144668	ITGA9	1.18412	1.93424	3.40866	0.818889	0.707952	-2.05746
ENSG00000146352	CLVS2	2.36824	3.86849	3.40866	0.818889	0.707952	-2.05746
ENSG00000180929	GPR62	1.18412	1.93424	3.40866	0.818889	0.707952	-2.05746
ENSG00000201492	#N/A	1.18412	1.93424	3.40866	0.818889	0.707952	-2.05746
ENSG00000216316	#N/A	1.18412	1.93424	3.40866	0.818889	0.707952	-2.05746
ENSG00000222108	#N/A	1.18412	1.93424	3.40866	0.818889	0.707952	-2.05746
ENSG00000223652	#N/A	1.18412	1.93424	3.40866	0.818889	0.707952	-2.05746
ENSG00000226002	#N/A	2.36824	3.86849	3.40866	0.818889	0.707952	-2.05746
ENSG00000227640	#N/A	1.18412	1.93424	3.40866	0.818889	0.707952	-2.05746
ENSG00000227726	#N/A	1.18412	1.93424	3.40866	0.818889	0.707952	-2.05746
ENSG00000228808	#N/A	1.18412	1.93424	3.40866	0.818889	0.707952	-2.05746
ENSG00000231304	#N/A	1.18412	1.93424	3.40866	0.818889	0.707952	-2.05746
ENSG00000236404	#N/A	1.18412	1.93424	3.40866	0.818889	0.707952	-2.05746
ENSG00000239911	#N/A	1.18412	1.93424	3.40866	0.818889	0.707952	-2.05746
ENSG00000242017	#N/A	1.18412	1.93424	3.40866	0.818889	0.707952	-2.05746
ENSG00000248256	#N/A	1.18412	1.93424	3.40866	0.818889	0.707952	-2.05746
ENSG00000253024	#N/A	1.18412	1.93424	3.40866	0.818889	0.707952	-2.05746
ENSG00000261267	#N/A	1.18412	1.93424	3.40866	0.818889	0.707952	-2.05746
ENSG00000263727	#N/A	1.18412	1.93424	3.40866	0.818889	0.707952	-2.05746
ENSG00000265096	#N/A	1.18412	1.93424	3.40866	0.818889	0.707952	-2.05746
ENSG00000265413	#N/A	1.18412	1.93424	3.40866	0.818889	0.707952	-2.05746
ENSG00000265939	#N/A	2.36824	3.86849	3.40866	0.818889	0.707952	-2.05746
ENSG00000267595	#N/A	2.36824	3.86849	3.40866	0.818889	0.707952	-2.05746
ENSG00000270614	#N/A	1.18412	1.93424	3.40866	0.818889	0.707952	-2.05746
ENSG00000270983	#N/A	1.18412	1.93424	3.40866	0.818889	0.707952	-2.05746
ENSG00000271225	#N/A	1.18412	1.93424	3.40866	0.818889	0.707952	-2.05746
ENSG00000273982	#N/A	1.18412	1.93424	3.40866	0.818889	0.707952	-2.05746
ENSG00000274093	#N/A	1.18412	1.93424	3.40866	0.818889	0.707952	-2.05746
ENSG00000276633	#N/A	2.36824	3.86849	3.40866	0.818889	0.707952	-2.05746
ENSG00000279039	#N/A	1.18412	1.93424	3.40866	0.818889	0.707952	-2.05746
ENSG00000279057	#N/A	1.18412	1.93424	3.40866	0.818889	0.707952	-2.05746
ENSG00000279699	#N/A	1.18412	1.93424	3.40866	0.818889	0.707952	-2.05746
ENSG00000279742	#N/A	1.18412	1.93424	3.40866	0.818889	0.707952	-2.05746
ENSG00000279948	#N/A	1.18412	1.93424	3.40866	0.818889	0.707952	-2.05746
ENSG00000280042	#N/A	1.18412	1.93424	3.40866	0.818889	0.707952	-2.05746
ENSG00000284490	#N/A	1.18412	1.93424	3.40866	0.818889	0.707952	-2.05746
ENSG00000162148	PPP1R32	3.55236	5.80273	3.40866	0.818889	0.707952	-2.05746
ENSG00000173698	ADGRG2	4.73649	7.73697	3.40866	0.818889	0.707952	-2.05746
ENSG00000135063	FAM189A2	2.36824	4.83561	3.40866	0.818889	1.02988	-2.05746
ENSG00000182585	EPGN	2.36824	4.83561	3.40866	0.818889	1.02988	-2.05746
ENSG00000187122	SLIT1	2.36824	4.83561	3.40866	0.818889	1.02988	-2.05746
ENSG00000246308	#N/A	2.36824	4.83561	3.40866	0.818889	1.02988	-2.05746
ENSG00000253305	PCDHGB6	3.55236	7.73697	3.40866	0.818889	1.12299	-2.05746
ENSG00000183208	GDPGP1	2.36824	5.80273	3.40866	0.818889	1.29291	-2.05746
ENSG00000237803	#N/A	2.36824	5.80273	3.40866	0.818889	1.29291	-2.05746
ENSG00000285999	#N/A	2.36824	5.80273	3.40866	0.818889	1.29291	-2.05746
ENSG00000111215	PRR4	1.18412	2.90136	3.40866	0.818889	1.29291	-2.05746
ENSG00000132821	VSTM2L	1.18412	2.90136	3.40866	0.818889	1.29291	-2.05746
ENSG00000138483	CCDC54	1.18412	2.90136	3.40866	0.818889	1.29291	-2.05746
ENSG00000185101	ANO9	1.18412	2.90136	3.40866	0.818889	1.29291	-2.05746
ENSG00000188729	OSTN	1.18412	2.90136	3.40866	0.818889	1.29291	-2.05746
ENSG00000215630	#N/A	1.18412	2.90136	3.40866	0.818889	1.29291	-2.05746
ENSG00000228933	#N/A	1.18412	2.90136	3.40866	0.818889	1.29291	-2.05746
ENSG00000230583	#N/A	1.18412	2.90136	3.40866	0.818889	1.29291	-2.05746
ENSG00000234084	#N/A	1.18412	2.90136	3.40866	0.818889	1.29291	-2.05746
ENSG00000234290	#N/A	1.18412	2.90136	3.40866	0.818889	1.29291	-2.05746
ENSG00000246130	#N/A	1.18412	2.90136	3.40866	0.818889	1.29291	-2.05746
ENSG00000248896	#N/A	1.18412	2.90136	3.40866	0.818889	1.29291	-2.05746
ENSG00000253492	#N/A	1.18412	2.90136	3.40866	0.818889	1.29291	-2.05746
ENSG00000254731	#N/A	1.18412	2.90136	3.40866	0.818889	1.29291	-2.05746
ENSG00000271843	#N/A	1.18412	2.90136	3.40866	0.818889	1.29291	-2.05746
ENSG00000271978	#N/A	1.18412	2.90136	3.40866	0.818889	1.29291	-2.05746
ENSG00000286905	AC108488.2	1.18412	2.90136	3.40866	0.818889	1.29291	-2.05746
ENSG00000287278	#N/A	1.18412	2.90136	3.40866	0.818889	1.29291	-2.05746
ENSG00000141965	FEM1A	2.36824	6.76985	3.40866	0.818889	1.51531	-2.05746
ENSG00000145428	RNF175	1.18412	3.86849	3.40866	0.818889	1.70795	-2.05746
ENSG00000178665	ZNF713	1.18412	3.86849	3.40866	0.818889	1.70795	-2.05746
ENSG00000206127	GOLGA8O	1.18412	3.86849	3.40866	0.818889	1.70795	-2.05746
ENSG00000226519	#N/A	1.18412	3.86849	3.40866	0.818889	1.70795	-2.05746
ENSG00000241120	#N/A	1.18412	3.86849	3.40866	0.818889	1.70795	-2.05746
ENSG00000259318	#N/A	1.18412	3.86849	3.40866	0.818889	1.70795	-2.05746
ENSG00000242419	PCDHGC4	1.18412	4.83561	3.40866	0.818889	2.02988	-2.05746
ENSG00000226565	#N/A	1.18412	6.76985	3.40866	0.818889	2.51531	-2.05746
ENSG00000279386	#N/A	5.92061	0.967121	6.81732	1.63778	-2.61398	-2.05746
ENSG00000147041	SYTL5	9.47297	3.86849	6.81732	1.63778	-1.29205	-2.05746
ENSG00000286129	#N/A	4.73649	1.93424	6.81732	1.63778	-1.29205	-2.05746
ENSG00000252244	#N/A	2.36824	0.967121	6.81732	1.63778	-1.29205	-2.05746
ENSG00000258424	#N/A	13.0253	5.80273	10.226	2.45667	-1.16652	-2.05746
ENSG00000225339	#N/A	10.6571	5.80273	10.226	2.45667	-0.877011	-2.05746
ENSG00000099284	MACROH2A2	3.55236	1.93424	6.81732	1.63778	-0.877011	-2.05746
ENSG00000105963	ADAP1	3.55236	1.93424	6.81732	1.63778	-0.877011	-2.05746
ENSG00000132749	TESMIN	3.55236	1.93424	6.81732	1.63778	-0.877011	-2.05746
ENSG00000267342	#N/A	4.73649	2.90136	10.226	2.45667	-0.707086	-2.05746
ENSG00000111305	GSG1	10.6571	6.76985	6.81732	1.63778	-0.654618	-2.05746
ENSG00000002587	HS3ST1	7.10473	4.83561	6.81732	1.63778	-0.555083	-2.05746
ENSG00000250474	#N/A	8.28885	5.80273	6.81732	1.63778	-0.514441	-2.05746
ENSG00000149527	PLCH2	9.47297	6.76985	6.81732	1.63778	-0.484693	-2.05746
ENSG00000229298	#N/A	2.36824	1.93424	6.81732	1.63778	-0.292048	-2.05746
ENSG00000231924	PSG1	2.36824	1.93424	6.81732	1.63778	-0.292048	-2.05746
ENSG00000260288	#N/A	1.18412	0.967121	6.81732	1.63778	-0.292048	-2.05746
ENSG00000141527	CARD14	3.55236	2.90136	6.81732	1.63778	-0.292048	-2.05746
ENSG00000225507	#N/A	10.6571	9.67121	6.81732	1.63778	-0.140045	-2.05746
ENSG00000207721	#N/A	5.92061	5.80273	6.81732	1.63778	-0.0290139	-2.05746
ENSG00000176532	PRR15	3.55236	3.86849	6.81732	1.63778	0.122989	-2.05746
ENSG00000226674	#N/A	3.55236	4.83561	6.81732	1.63778	0.444917	-2.05746
ENSG00000247982	#N/A	3.55236	4.83561	6.81732	1.63778	0.444917	-2.05746
ENSG00000269293	#N/A	3.55236	4.83561	6.81732	1.63778	0.444917	-2.05746
ENSG00000249853	HS3ST5	1.18412	1.93424	6.81732	1.63778	0.707952	-2.05746
ENSG00000261790	#N/A	2.36824	4.83561	6.81732	1.63778	1.02988	-2.05746
ENSG00000276547	PCDHGB5	67.4949	146.035	68.1732	16.3778	1.11347	-2.05746
ENSG00000149212	SESN3	2.36824	5.80273	6.81732	1.63778	1.29291	-2.05746
ENSG00000168243	GNG4	4.73649	11.6055	6.81732	1.63778	1.29291	-2.05746
ENSG00000186272	ZNF17	1.18412	2.90136	6.81732	1.63778	1.29291	-2.05746
ENSG00000204380	#N/A	1.18412	2.90136	6.81732	1.63778	1.29291	-2.05746
ENSG00000227028	#N/A	1.18412	2.90136	10.226	2.45667	1.29291	-2.05746
ENSG00000235351	#N/A	1.18412	2.90136	6.81732	1.63778	1.29291	-2.05746
ENSG00000237916	#N/A	1.18412	2.90136	6.81732	1.63778	1.29291	-2.05746
ENSG00000270580	#N/A	1.18412	4.83561	6.81732	1.63778	2.02988	-2.05746
ENSG00000205085	FAM71F2	2.36824	13.5397	6.81732	1.63778	2.51531	-2.05746
ENSG00000166033	HTRA1	2715.19	3037.73	3417.75	822.164	0.161939	-2.05555
ENSG00000197467	COL13A1	865.593	774.664	1046.46	253.037	-0.160117	-2.0481
ENSG00000198959	TGM2	7746.52	6730.2	15035.6	3644.05	-0.2029	-2.04477
ENSG00000028277	POU2F2	314.976	317.216	168.16	40.9444	0.0102212	-2.0381
ENSG00000165246	NLGN4Y	97.098	107.35	46.585	11.4644	0.144816	-2.0227
ENSG00000179869	ABCA13	89.9932	55.1259	43.1763	10.6456	-0.707086	-2.01999
ENSG00000164418	GRIK2	159.856	174.082	118.167	29.48	0.122989	-2.00302
ENSG00000187653	#N/A	17.7618	24.178	10.226	40.9444	0.444917	2.00143
ENSG00000255135	#N/A	34.3395	14.5068	7.95354	31.9367	-1.24314	2.00554
ENSG00000168280	KIF5C	2.36824	1.93424	7.95354	31.9367	-0.292048	2.00554
ENSG00000216480	#N/A	47.3649	45.4547	15.9071	63.8733	-0.0593876	2.00554
ENSG00000171130	ATP6V0E2	14.2095	16.4411	39.7677	159.683	0.210452	2.00554
ENSG00000119986	AVPI1	142.095	200.194	114.758	461.034	0.494548	2.00628
ENSG00000125691	RPL23	4185.87	3895.57	1321.42	5310.49	-0.103695	2.00675
ENSG00000197696	NMB	81.7044	44.4876	29.5417	118.739	-0.877011	2.00697
ENSG00000260240	#N/A	15.3936	9.67121	5.6811	22.9289	-0.67056	2.01292
ENSG00000160345	C9orf116	8.28885	5.80273	5.6811	22.9289	-0.514441	2.01292
ENSG00000109511	ANXA10	17.7618	15.4739	5.6811	22.9289	-0.198939	2.01292
ENSG00000235174	#N/A	20.1301	18.3753	5.6811	22.9289	-0.131584	2.01292
ENSG00000189376	C8orf76	11.8412	13.5397	5.6811	22.9289	0.193379	2.01292
ENSG00000166171	DPCD	120.78	140.233	87.4889	353.76	0.215435	2.0156
ENSG00000213741	RPS29	785.073	1091.88	329.504	1340.52	0.475916	2.02443
ENSG00000134825	TMEM258	131.437	207.931	112.486	457.759	0.661729	2.02485
ENSG00000184922	FMNL1	18.9459	20.3095	26.133	106.456	0.100269	2.0263
ENSG00000182168	UNC5C	4.73649	2.90136	3.40866	13.9211	-0.707086	2.03
ENSG00000267577	#N/A	4.73649	2.90136	3.40866	13.9211	-0.707086	2.03
ENSG00000183929	#N/A	3.55236	4.83561	3.40866	13.9211	0.444917	2.03
ENSG00000072858	SIDT1	4.73649	7.73697	3.40866	13.9211	0.707952	2.03
ENSG00000167549	CORO6	20.1301	17.4082	10.226	41.7633	-0.209586	2.03
ENSG00000168060	NAALADL1	13.0253	18.3753	26.133	107.274	0.496448	2.03736
ENSG00000197261	C6orf141	11.8412	29.0136	22.7244	93.3533	1.29291	2.03846
ENSG00000240065	PSMB9	80.5203	85.1067	34.0866	140.03	0.0799205	2.03846
ENSG00000108639	SYNGR2	82.8885	76.4026	71.5818	294.8	-0.117551	2.04207
ENSG00000173915	ATP5MD	397.865	505.804	177.25	730.449	0.346301	2.043
ENSG00000183161	FANCF	29.603	26.1123	12.4984	51.59	-0.181017	2.04535
ENSG00000218426	#N/A	49.7331	29.0136	17.0433	70.4244	-0.777475	2.04687
ENSG00000183018	SPNS2	5.92061	4.83561	4.54488	18.8344	-0.292048	2.05106
ENSG00000232090	#N/A	5.92061	6.76985	4.54488	18.8344	0.193379	2.05106
ENSG00000185133	INPP5J	2.36824	5.80273	4.54488	18.8344	1.29291	2.05106
ENSG00000077420	APBB1IP	92.3615	178.917	68.1732	282.517	0.953931	2.05106
ENSG00000124143	ARHGAP40	2.36824	0.967121	10.226	42.5822	-1.29205	2.05801
ENSG00000146072	TNFRSF21	647.715	587.043	195.43	816.432	-0.141893	2.06268
ENSG00000176340	COX8A	206.037	265.958	113.622	475.774	0.368296	2.06604
ENSG00000174917	MICOS13	245.113	257.254	113.622	480.688	0.0697472	2.08086
ENSG00000100142	POLR2F	371.814	312.38	126.12	534.734	-0.251279	2.08402
ENSG00000164587	RPS14	3001.75	3283.38	1188.49	5058.27	0.129378	2.08952
ENSG00000167799	NUDT8	36.7078	16.4411	12.4984	53.2278	-1.15878	2.09043
ENSG00000111907	TPD52L1	11.8412	15.4739	14.7709	63.0544	0.386024	2.09384
ENSG00000164405	UQCRQ	279.453	338.492	94.3062	402.893	0.27652	2.09497
ENSG00000198918	RPL39	521.013	633.465	203.383	870.478	0.281943	2.09761
ENSG00000165609	NUDT5	594.429	727.275	269.284	1153.81	0.290997	2.09921
ENSG00000173660	UQCRH	979.269	953.582	368.135	1586.19	-0.038348	2.10726
ENSG00000137038	DMAC1	75.7838	87.0409	73.8543	319.367	0.199805	2.11246
ENSG00000176485	PLAAT3	230.904	190.523	78.3991	339.02	-0.277327	2.11246
ENSG00000234511	C5orf58	14.2095	0.967121	1.13622	4.91333	-3.87701	2.11246
ENSG00000285215	#N/A	3.55236	0.967121	1.13622	4.91333	-1.87701	2.11246
ENSG00000283023	#N/A	8.28885	2.90136	1.13622	4.91333	-1.51444	2.11246
ENSG00000128652	HOXD3	4.73649	1.93424	1.13622	4.91333	-1.29205	2.11246
ENSG00000198738	#N/A	4.73649	1.93424	1.13622	4.91333	-1.29205	2.11246
ENSG00000238247	#N/A	7.10473	2.90136	1.13622	4.91333	-1.29205	2.11246
ENSG00000112041	TULP1	2.36824	0.967121	1.13622	4.91333	-1.29205	2.11246
ENSG00000128710	HOXD10	2.36824	0.967121	1.13622	4.91333	-1.29205	2.11246
ENSG00000215458	#N/A	2.36824	0.967121	1.13622	4.91333	-1.29205	2.11246
ENSG00000221716	#N/A	2.36824	0.967121	1.13622	4.91333	-1.29205	2.11246
ENSG00000254409	#N/A	2.36824	0.967121	1.13622	4.91333	-1.29205	2.11246
ENSG00000256443	#N/A	2.36824	0.967121	1.13622	4.91333	-1.29205	2.11246
ENSG00000258072	#N/A	2.36824	0.967121	1.13622	4.91333	-1.29205	2.11246
ENSG00000258282	#N/A	2.36824	0.967121	1.13622	4.91333	-1.29205	2.11246
ENSG00000286602	#N/A	2.36824	0.967121	1.13622	4.91333	-1.29205	2.11246
ENSG00000102981	PARD6A	10.6571	4.83561	4.54488	19.6533	-1.14005	2.11246
ENSG00000081051	AFP	5.92061	2.90136	1.13622	4.91333	-1.02901	2.11246
ENSG00000137474	MYO7A	3.55236	1.93424	1.13622	4.91333	-0.877011	2.11246
ENSG00000197279	ZNF165	3.55236	1.93424	1.13622	4.91333	-0.877011	2.11246
ENSG00000224614	#N/A	3.55236	1.93424	1.13622	4.91333	-0.877011	2.11246
ENSG00000274104	#N/A	3.55236	1.93424	1.13622	4.91333	-0.877011	2.11246
ENSG00000236682	#N/A	8.28885	4.83561	1.13622	4.91333	-0.777475	2.11246
ENSG00000215049	#N/A	4.73649	2.90136	1.13622	4.91333	-0.707086	2.11246
ENSG00000236213	#N/A	4.73649	2.90136	1.13622	4.91333	-0.707086	2.11246
ENSG00000277075	H2AC8	4.73649	2.90136	2.27244	9.82666	-0.707086	2.11246
ENSG00000253520	#N/A	5.92061	3.86849	1.13622	4.91333	-0.613976	2.11246
ENSG00000226314	#N/A	7.10473	5.80273	2.27244	9.82666	-0.292048	2.11246
ENSG00000262587	#N/A	5.92061	4.83561	1.13622	4.91333	-0.292048	2.11246
ENSG00000140459	CYP11A1	2.36824	1.93424	2.27244	9.82666	-0.292048	2.11246
ENSG00000169067	ACTBL2	2.36824	1.93424	1.13622	4.91333	-0.292048	2.11246
ENSG00000183114	FAM43B	2.36824	1.93424	4.54488	19.6533	-0.292048	2.11246
ENSG00000233901	#N/A	2.36824	1.93424	1.13622	4.91333	-0.292048	2.11246
ENSG00000235183	#N/A	2.36824	1.93424	1.13622	4.91333	-0.292048	2.11246
ENSG00000239559	#N/A	2.36824	1.93424	1.13622	4.91333	-0.292048	2.11246
ENSG00000242474	#N/A	2.36824	1.93424	1.13622	4.91333	-0.292048	2.11246
ENSG00000267505	#N/A	4.73649	3.86849	1.13622	4.91333	-0.292048	2.11246
ENSG00000101405	OXT	1.18412	0.967121	1.13622	4.91333	-0.292048	2.11246
ENSG00000103489	XYLT1	1.18412	0.967121	1.13622	4.91333	-0.292048	2.11246
ENSG00000112981	NME5	1.18412	0.967121	1.13622	4.91333	-0.292048	2.11246
ENSG00000133048	CHI3L1	1.18412	0.967121	1.13622	4.91333	-0.292048	2.11246
ENSG00000138028	CGREF1	1.18412	0.967121	1.13622	4.91333	-0.292048	2.11246
ENSG00000140022	STON2	1.18412	0.967121	1.13622	4.91333	-0.292048	2.11246
ENSG00000164256	PRDM9	1.18412	0.967121	1.13622	4.91333	-0.292048	2.11246
ENSG00000184305	CCSER1	1.18412	0.967121	1.13622	4.91333	-0.292048	2.11246
ENSG00000198185	ZNF334	1.18412	0.967121	1.13622	4.91333	-0.292048	2.11246
ENSG00000224383	PRR29	1.18412	0.967121	1.13622	4.91333	-0.292048	2.11246
ENSG00000225548	#N/A	1.18412	0.967121	1.13622	4.91333	-0.292048	2.11246
ENSG00000225928	#N/A	1.18412	0.967121	1.13622	4.91333	-0.292048	2.11246
ENSG00000233221	#N/A	1.18412	0.967121	1.13622	4.91333	-0.292048	2.11246
ENSG00000261645	#N/A	1.18412	0.967121	1.13622	4.91333	-0.292048	2.11246
ENSG00000274677	#N/A	1.18412	0.967121	1.13622	4.91333	-0.292048	2.11246
ENSG00000284308	C2orf81	1.18412	0.967121	1.13622	4.91333	-0.292048	2.11246
ENSG00000286769	#N/A	1.18412	0.967121	1.13622	4.91333	-0.292048	2.11246
ENSG00000287245	#N/A	1.18412	0.967121	1.13622	4.91333	-0.292048	2.11246
ENSG00000233871	#N/A	3.55236	2.90136	1.13622	4.91333	-0.292048	2.11246
ENSG00000269427	#N/A	3.55236	2.90136	1.13622	4.91333	-0.292048	2.11246
ENSG00000134470	IL15RA	5.92061	5.80273	1.13622	4.91333	-0.0290139	2.11246
ENSG00000250130	#N/A	4.73649	4.83561	1.13622	4.91333	0.0298798	2.11246
ENSG00000274849	#N/A	3.55236	3.86849	1.13622	4.91333	0.122989	2.11246
ENSG00000003400	CASP10	5.92061	6.76985	4.54488	19.6533	0.193379	2.11246
ENSG00000113209	PCDHB5	5.92061	6.76985	1.13622	4.91333	0.193379	2.11246
ENSG00000104951	IL4I1	2.36824	2.90136	1.13622	4.91333	0.292914	2.11246
ENSG00000129214	SHBG	2.36824	2.90136	1.13622	4.91333	0.292914	2.11246
ENSG00000205309	NT5M	5.92061	9.67121	1.13622	4.91333	0.707952	2.11246
ENSG00000099260	PALMD	1.18412	1.93424	1.13622	4.91333	0.707952	2.11246
ENSG00000104043	ATP8B4	2.36824	3.86849	1.13622	4.91333	0.707952	2.11246
ENSG00000104888	SLC17A7	2.36824	3.86849	1.13622	4.91333	0.707952	2.11246
ENSG00000119888	EPCAM	1.18412	1.93424	1.13622	4.91333	0.707952	2.11246
ENSG00000132965	ALOX5AP	1.18412	1.93424	1.13622	4.91333	0.707952	2.11246
ENSG00000170044	ZPLD1	2.36824	3.86849	1.13622	4.91333	0.707952	2.11246
ENSG00000213433	#N/A	1.18412	1.93424	1.13622	4.91333	0.707952	2.11246
ENSG00000236782	AL391650.1	1.18412	1.93424	1.13622	4.91333	0.707952	2.11246
ENSG00000249743	#N/A	1.18412	1.93424	1.13622	4.91333	0.707952	2.11246
ENSG00000187566	NHLRC1	4.73649	7.73697	2.27244	9.82666	0.707952	2.11246
ENSG00000151023	ENKUR	2.36824	4.83561	1.13622	4.91333	1.02988	2.11246
ENSG00000188996	HUS1B	2.36824	4.83561	1.13622	4.91333	1.02988	2.11246
ENSG00000188825	#N/A	1.18412	2.90136	1.13622	4.91333	1.29291	2.11246
ENSG00000223803	#N/A	1.18412	2.90136	1.13622	4.91333	1.29291	2.11246
ENSG00000224292	#N/A	1.18412	2.90136	1.13622	4.91333	1.29291	2.11246
ENSG00000254237	#N/A	1.18412	2.90136	1.13622	4.91333	1.29291	2.11246
ENSG00000149243	KLHL35	4.73649	12.5726	4.54488	19.6533	1.40839	2.11246
ENSG00000178150	ZNF114	2.36824	6.76985	4.54488	19.6533	1.51531	2.11246
ENSG00000126460	PRRG2	1.18412	3.86849	1.13622	4.91333	1.70795	2.11246
ENSG00000188816	HMX2	1.18412	3.86849	1.13622	4.91333	1.70795	2.11246
ENSG00000225978	#N/A	1.18412	3.86849	1.13622	4.91333	1.70795	2.11246
ENSG00000187837	H1-2	67.4949	63.83	17.0433	73.7	-0.0805442	2.11246
ENSG00000008118	CAMK1G	7.10473	3.86849	12.4984	54.0466	-0.877011	2.11246
ENSG00000244128	#N/A	31.9713	9.67121	9.08975	39.3066	-1.72501	2.11246
ENSG00000255857	#N/A	13.0253	0.967121	3.40866	14.74	-3.75148	2.11246
ENSG00000229816	#N/A	5.92061	5.80273	3.40866	14.74	-0.0290139	2.11246
ENSG00000230426	#N/A	1.18412	1.93424	3.40866	14.74	0.707952	2.11246
ENSG00000261371	PECAM1	4.73649	11.6055	3.40866	14.74	1.29291	2.11246
ENSG00000110492	MDK	339.843	362.671	171.569	742.732	0.0937915	2.11405
ENSG00000181924	COA4	631.137	493.232	286.327	1240.62	-0.355687	2.11532
ENSG00000149809	TM7SF2	24.8666	22.2438	36.359	158.045	-0.160804	2.11995
ENSG00000103742	IGDCC4	110.123	167.312	36.359	158.045	0.603421	2.11995
ENSG00000120549	KIAA1217	177.618	165.378	37.4952	163.778	-0.103014	2.12696
ENSG00000182004	SNRPE	569.562	633.465	232.925	1017.88	0.15341	2.12763
ENSG00000164048	ZNF589	31.9713	35.7835	35.2228	153.951	0.162518	2.12789
ENSG00000156711	MAPK13	16.5777	19.3424	17.0433	74.5189	0.222525	2.1284
ENSG00000155846	PPARGC1B	14.2095	22.2438	17.0433	74.5189	0.646551	2.1284
ENSG00000099795	NDUFB7	420.363	330.756	101.124	442.2	-0.345871	2.12858
ENSG00000197345	MRPL21	209.59	262.09	132.938	581.411	0.322495	2.12881
ENSG00000214530	STARD10	54.4696	79.304	42.0401	184.25	0.541942	2.13183
ENSG00000176046	NUPR1	176.434	72.5341	23.8606	104.818	-1.2824	2.13518
ENSG00000125743	SNRPD2	1007.69	987.431	345.411	1518.22	-0.0292965	2.136
ENSG00000104979	C19orf53	768.495	640.234	254.513	1119.42	-0.263436	2.13694
ENSG00000196839	ADA	17.7618	32.8821	23.8606	105.637	0.888524	2.14641
ENSG00000198258	UBL5	483.122	630.563	203.383	900.777	0.384254	2.14697
ENSG00000134072	CAMK1	16.5777	23.2109	6.81732	30.2989	0.485559	2.15199
ENSG00000236453	#N/A	7.10473	11.6055	6.81732	30.2989	0.707952	2.15199
ENSG00000145592	RPL37	3132	2379.12	821.487	3680.9	-0.396658	2.16375
ENSG00000186787	SPIN2B	30.7872	29.9808	14.7709	66.33	-0.0382917	2.16691
ENSG00000204428	LY6G5C	14.2095	18.3753	4.54488	20.4722	0.370917	2.17135
ENSG00000058866	DGKG	1.18412	3.86849	4.54488	20.4722	1.70795	2.17135
ENSG00000147123	NDUFB11	516.277	556.095	213.609	963.013	0.107186	2.17258
ENSG00000186340	THBS2	322.081	233.076	101.124	456.121	-0.466622	2.1733
ENSG00000149806	FAU	730.603	776.598	284.055	1282.38	0.0880812	2.17458
ENSG00000139200	PIANP	4.73649	4.83561	7.95354	36.0311	0.0298798	2.17957
ENSG00000198832	SELENOM	126.701	179.885	73.8543	335.744	0.505644	2.18461
ENSG00000103490	PYCARD	20.1301	28.0465	17.0433	77.7944	0.47847	2.19046
ENSG00000176463	SLCO3A1	54.4696	19.3424	3.40866	15.5589	-1.49368	2.19046
ENSG00000248837	#N/A	2.36824	0.967121	3.40866	15.5589	-1.29205	2.19046
ENSG00000102575	ACP5	4.73649	5.80273	3.40866	15.5589	0.292914	2.19046
ENSG00000204052	LRRC73	4.73649	6.76985	3.40866	15.5589	0.515307	2.19046
ENSG00000205181	#N/A	16.5777	15.4739	9.08975	41.7633	-0.0994032	2.19992
ENSG00000182013	PNMA8A	8.28885	6.76985	29.5417	135.935	-0.292048	2.2021
ENSG00000130255	RPL36	2162.21	1803.68	503.345	2324.82	-0.261559	2.2075
ENSG00000240476	#N/A	41.4443	39.652	7.95354	36.85	-0.0637793	2.212
ENSG00000164251	F2RL1	13.0253	34.8164	37.4952	174.423	1.41845	2.21781
ENSG00000136942	RPL35	4130.22	2998.08	762.403	3556.43	-0.46218	2.2218
ENSG00000162174	ASRGL1	1.18412	0.967121	2.27244	10.6456	-0.292048	2.22794
ENSG00000135917	SLC19A3	2.36824	2.90136	2.27244	10.6456	0.292914	2.22794
ENSG00000156463	SH3RF2	21.3142	52.2246	6.81732	31.9367	1.29291	2.22794
ENSG00000233836	#N/A	1.18412	3.86849	2.27244	10.6456	1.70795	2.22794
ENSG00000233822	H2BC15	2.36824	7.73697	2.27244	10.6456	1.70795	2.22794
ENSG00000115828	QPCT	3.55236	13.5397	27.2693	127.747	1.93034	2.22794
ENSG00000229117	RPL41	3294.23	2353.97	612.422	2873.48	-0.484842	2.2302
ENSG00000109475	RPL34	1429.23	1724.38	545.385	2563.94	0.270833	2.23301
ENSG00000156804	FBXO32	15.3936	18.3753	12.4984	58.96	0.255439	2.23799
ENSG00000101017	CD40	63.9426	78.3368	32.9504	155.589	0.292914	2.23937
ENSG00000250479	CHCHD10	86.4409	47.3889	26.133	123.652	-0.867163	2.24234
ENSG00000231500	RPS18	6732.92	7032.91	2233.81	10597.2	0.0628898	2.24611
ENSG00000227234	SPANXB1	34.3395	23.2109	5.6811	27.0233	-0.565067	2.24996
ENSG00000172264	MACROD2	65.1267	14.5068	18.1795	86.8022	-2.16652	2.25542
ENSG00000162645	GBP2	20.1301	16.4411	12.4984	59.7789	-0.292048	2.25789
ENSG00000130203	APOE	37.8919	21.2767	22.7244	108.912	-0.832617	2.26085
ENSG00000204220	PFDN6	376.551	344.295	151.117	724.716	-0.129198	2.26175
ENSG00000006606	CCL26	5.92061	3.86849	3.40866	16.3778	-0.613976	2.26446
ENSG00000122176	FMOD	1.18412	0.967121	3.40866	16.3778	-0.292048	2.26446
ENSG00000130592	LSP1	3.55236	2.90136	4.54488	22.11	-0.292048	2.28239
ENSG00000161281	COX7A1	73.4155	89.9423	13.6346	66.33	0.292914	2.28239
ENSG00000166441	RPL27A	5283.55	4688.6	2052.01	9994.53	-0.172349	2.2841
ENSG00000204934	#N/A	7.10473	1.93424	5.6811	27.8422	-1.87701	2.29303
ENSG00000117477	CCDC181	28.4189	18.3753	7.95354	39.3066	-0.629083	2.30511
ENSG00000185201	IFITM2	314.976	352.999	142.027	703.425	0.164422	2.30823
ENSG00000158555	GDPD5	9.47297	14.5068	9.08975	45.0389	0.614842	2.30886
ENSG00000156587	UBE2L6	412.074	363.638	170.433	845.912	-0.180403	2.3113
ENSG00000008283	CYB561	182.355	110.252	105.668	525.726	-0.725945	2.31477
ENSG00000146409	SLC18B1	82.8885	42.5533	42.0401	209.635	-0.9619	2.31804
ENSG00000125354	SEPTIN6	171.698	135.397	64.7645	323.461	-0.342674	2.32032
ENSG00000244398	#N/A	37.8919	16.4411	4.54488	22.9289	-1.20459	2.33485
ENSG00000198821	CD247	1.18412	1.93424	2.27244	11.4644	0.707952	2.33485
ENSG00000170801	HTRA3	145.647	138.298	55.6747	280.879	-0.0746915	2.33485
ENSG00000050555	LAMC3	5.92061	12.5726	10.226	51.59	1.08646	2.33485
ENSG00000168306	ACOX2	5.92061	1.93424	1.13622	5.73222	-1.61398	2.33485
ENSG00000226445	#N/A	8.28885	2.90136	1.13622	5.73222	-1.51444	2.33485
ENSG00000199753	#N/A	4.73649	1.93424	1.13622	5.73222	-1.29205	2.33485
ENSG00000073737	DHRS9	2.36824	0.967121	1.13622	5.73222	-1.29205	2.33485
ENSG00000155066	PROM2	2.36824	0.967121	1.13622	5.73222	-1.29205	2.33485
ENSG00000231789	#N/A	2.36824	0.967121	1.13622	5.73222	-1.29205	2.33485
ENSG00000268849	#N/A	2.36824	0.967121	1.13622	5.73222	-1.29205	2.33485
ENSG00000288262	#N/A	2.36824	0.967121	1.13622	5.73222	-1.29205	2.33485
ENSG00000258179	#N/A	87.625	38.6849	11.3622	57.3222	-1.17957	2.33485
ENSG00000269696	#N/A	5.92061	2.90136	1.13622	5.73222	-1.02901	2.33485
ENSG00000216866	#N/A	9.47297	4.83561	1.13622	5.73222	-0.97012	2.33485
ENSG00000234964	#N/A	3.55236	1.93424	1.13622	5.73222	-0.877011	2.33485
ENSG00000078579	FGF20	4.73649	2.90136	1.13622	5.73222	-0.707086	2.33485
ENSG00000257108	NHLRC4	4.73649	2.90136	1.13622	5.73222	-0.707086	2.33485
ENSG00000231738	TSPAN19	5.92061	4.83561	1.13622	5.73222	-0.292048	2.33485
ENSG00000198870	STKLD1	2.36824	1.93424	1.13622	5.73222	-0.292048	2.33485
ENSG00000232021	#N/A	2.36824	1.93424	1.13622	5.73222	-0.292048	2.33485
ENSG00000267470	#N/A	2.36824	1.93424	1.13622	5.73222	-0.292048	2.33485
ENSG00000271092	TLCD4-RWDD3	4.73649	3.86849	1.13622	5.73222	-0.292048	2.33485
ENSG00000080166	DCT	1.18412	0.967121	1.13622	5.73222	-0.292048	2.33485
ENSG00000121858	TNFSF10	1.18412	0.967121	1.13622	5.73222	-0.292048	2.33485
ENSG00000146592	CREB5	1.18412	0.967121	1.13622	5.73222	-0.292048	2.33485
ENSG00000175886	#N/A	1.18412	0.967121	1.13622	5.73222	-0.292048	2.33485
ENSG00000211698	TRGV4	1.18412	0.967121	1.13622	5.73222	-0.292048	2.33485
ENSG00000215548	#N/A	1.18412	0.967121	1.13622	5.73222	-0.292048	2.33485
ENSG00000234362	#N/A	1.18412	0.967121	1.13622	5.73222	-0.292048	2.33485
ENSG00000235196	#N/A	1.18412	0.967121	1.13622	5.73222	-0.292048	2.33485
ENSG00000235546	#N/A	1.18412	0.967121	1.13622	5.73222	-0.292048	2.33485
ENSG00000237476	#N/A	1.18412	0.967121	1.13622	5.73222	-0.292048	2.33485
ENSG00000249306	#N/A	1.18412	0.967121	1.13622	5.73222	-0.292048	2.33485
ENSG00000251513	#N/A	1.18412	0.967121	1.13622	5.73222	-0.292048	2.33485
ENSG00000258433	#N/A	1.18412	0.967121	1.13622	5.73222	-0.292048	2.33485
ENSG00000273802	H2BC8	1.18412	0.967121	1.13622	5.73222	-0.292048	2.33485
ENSG00000279516	#N/A	1.18412	0.967121	1.13622	5.73222	-0.292048	2.33485
ENSG00000267185	#N/A	7.10473	6.76985	1.13622	5.73222	-0.0696559	2.33485
ENSG00000235560	#N/A	2.36824	2.90136	1.13622	5.73222	0.292914	2.33485
ENSG00000261461	#N/A	3.55236	4.83561	1.13622	5.73222	0.444917	2.33485
ENSG00000260382	#N/A	4.73649	6.76985	1.13622	5.73222	0.515307	2.33485
ENSG00000203877	RIPPLY2	1.18412	1.93424	1.13622	5.73222	0.707952	2.33485
ENSG00000236257	#N/A	1.18412	1.93424	1.13622	5.73222	0.707952	2.33485
ENSG00000285184	#N/A	2.36824	3.86849	1.13622	5.73222	0.707952	2.33485
ENSG00000166246	C16orf71	3.55236	6.76985	1.13622	5.73222	0.930344	2.33485
ENSG00000172986	GXYLT2	17.7618	36.7506	11.3622	57.3222	1.04899	2.33485
ENSG00000124257	NEURL2	1.18412	2.90136	1.13622	5.73222	1.29291	2.33485
ENSG00000125872	LRRN4	1.18412	2.90136	1.13622	5.73222	1.29291	2.33485
ENSG00000144214	LYG1	1.18412	2.90136	1.13622	5.73222	1.29291	2.33485
ENSG00000158806	NPM2	1.18412	2.90136	1.13622	5.73222	1.29291	2.33485
ENSG00000231156	#N/A	1.18412	2.90136	1.13622	5.73222	1.29291	2.33485
ENSG00000279307	#N/A	4.73649	11.6055	1.13622	5.73222	1.29291	2.33485
ENSG00000233859	#N/A	1.18412	3.86849	1.13622	5.73222	1.70795	2.33485
ENSG00000236060	#N/A	1.18412	3.86849	1.13622	5.73222	1.70795	2.33485
ENSG00000248713	C4orf54	9.47297	7.73697	3.40866	17.1967	-0.292048	2.33485
ENSG00000189129	PLAC9	24.8666	14.5068	9.08975	45.8578	-0.777475	2.33485
ENSG00000105048	TNNT1	59.2061	79.304	19.3157	98.2666	0.421647	2.34693
ENSG00000125995	ROMO1	211.958	194.391	86.3527	439.743	-0.124812	2.34835
ENSG00000187608	ISG15	239.193	226.306	85.2165	435.649	-0.0798951	2.35396
ENSG00000136235	GPNMB	152.752	354.934	38.6315	198.171	1.21636	2.3589
ENSG00000069424	KCNAB2	14.2095	15.4739	18.1795	93.3533	0.122989	2.36039
ENSG00000228929	#N/A	11.8412	22.2438	7.95354	40.9444	0.909586	2.364
ENSG00000132563	REEP2	28.4189	29.9808	21.5882	111.369	0.0771855	2.36703
ENSG00000243742	#N/A	11.8412	35.7835	19.3157	99.9044	1.59548	2.37077
ENSG00000180730	SHISA2	242.745	218.569	72.718	376.689	-0.151349	2.37299
ENSG00000102349	KLF8	1.18412	2.90136	5.6811	29.48	1.29291	2.37549
ENSG00000136826	KLF4	84.0726	66.7314	73.8543	384.059	-0.333271	2.37857
ENSG00000128564	VGF	21.3142	36.7506	38.6315	201.447	0.785954	2.38255
ENSG00000215146	#N/A	2.36824	0.967121	4.54488	23.7478	-1.29205	2.38548
ENSG00000081277	PKP1	34.3395	37.7177	26.133	136.754	0.135373	2.38764
ENSG00000067992	PDK3	18.9459	9.67121	43.1763	227.651	-0.97012	2.39851
ENSG00000174721	FGFBP3	4.73649	4.83561	3.40866	18.0155	0.0298798	2.40197
ENSG00000174370	C11orf45	14.2095	17.4082	6.81732	36.0311	0.292914	2.40197
ENSG00000157601	MX1	4.73649	7.73697	6.81732	36.0311	0.707952	2.40197
ENSG00000197013	ZNF429	4.73649	8.70409	3.40866	18.0155	0.877877	2.40197
ENSG00000184524	CEND1	2.36824	4.83561	6.81732	36.0311	1.02988	2.40197
ENSG00000139410	SDSL	67.4949	70.5999	22.7244	120.377	0.0648862	2.40524
ENSG00000186642	PDE2A	3.55236	12.5726	9.08975	48.3144	1.82343	2.41014
ENSG00000196683	TOMM7	470.096	505.804	118.167	628.906	0.105624	2.41202
ENSG00000124749	COL21A1	4.73649	5.80273	5.6811	30.2989	0.292914	2.41502
ENSG00000185585	OLFML2A	4.73649	7.73697	11.3622	60.5977	0.707952	2.41502
ENSG00000126432	PRDX5	653.635	622.826	246.56	1320.87	-0.0696559	2.42148
ENSG00000046774	MAGEC2	214.326	115.087	26.133	140.849	-0.897076	2.4302
ENSG00000110700	RPS13	2137.34	2392.66	1133.95	6116.28	0.162798	2.4313
ENSG00000129824	RPS4Y1	1713.42	1848.17	465.85	2515.63	0.109215	2.43298
ENSG00000234129	#N/A	10.6571	7.73697	2.27244	12.2833	-0.461973	2.43439
ENSG00000267270	#N/A	5.92061	4.83561	2.27244	12.2833	-0.292048	2.43439
ENSG00000106560	GIMAP2	3.55236	2.90136	2.27244	12.2833	-0.292048	2.43439
ENSG00000047936	ROS1	1.18412	6.76985	2.27244	12.2833	2.51531	2.43439
ENSG00000125637	PSD4	16.5777	9.67121	9.08975	49.1333	-0.777475	2.43439
ENSG00000177600	RPLP2	2800.45	2875.25	1164.62	6325.09	0.038031	2.44122
ENSG00000056291	NPFFR2	39.076	27.0794	20.4519	111.369	-0.529088	2.44504
ENSG00000196372	ASB13	52.1013	56.093	26.133	142.487	0.106501	2.44688
ENSG00000158296	SLC13A3	27.2348	12.5726	15.9071	86.8022	-1.11517	2.44806
ENSG00000134809	TIMM10	259.323	249.517	101.124	553.569	-0.0556081	2.45264
ENSG00000172809	RPL38	1589.09	1292.07	328.367	1802.37	-0.298513	2.45652
ENSG00000267508	ZNF285	5.92061	7.73697	3.40866	18.8344	0.386024	2.4661
ENSG00000130052	STARD8	21.3142	8.70409	14.7709	81.8889	-1.29205	2.47091
ENSG00000181982	CCDC149	172.882	145.068	14.7709	81.8889	-0.253054	2.47091
ENSG00000188158	NHS	13.0253	57.0602	24.9968	139.211	2.13116	2.47746
ENSG00000226950	#N/A	41.4443	22.2438	12.4984	69.6055	-0.897769	2.47746
ENSG00000185630	PBX1	158.672	207.931	96.5786	538.01	0.390055	2.47786
ENSG00000204397	CARD16	139.726	110.252	22.7244	126.928	-0.341801	2.48169
ENSG00000176293	ZNF135	3.55236	2.90136	4.54488	25.3855	-0.292048	2.48169
ENSG00000188372	ZP3	11.8412	16.4411	4.54488	25.3855	0.473486	2.48169
ENSG00000145247	OCIAD2	168.145	139.265	42.0401	235.021	-0.27187	2.48295
ENSG00000221990	#N/A	46.1807	28.0465	10.226	57.3222	-0.71947	2.48686
ENSG00000143387	CTSK	18.9459	38.6849	61.3558	343.933	1.02988	2.48686
ENSG00000287424	#N/A	7.10473	0.967121	5.6811	31.9367	-2.87701	2.49097
ENSG00000109944	JHY	4.73649	16.4411	5.6811	31.9367	1.79541	2.49097
ENSG00000177954	RPS27	2530.47	2195.37	509.026	2882.49	-0.204943	2.5015
ENSG00000112320	SOBP	7.10473	9.67121	17.0433	96.6288	0.444917	2.50325
ENSG00000163710	PCOLCE2	18.9459	17.4082	27.2693	154.77	-0.122123	2.50478
ENSG00000103485	QPRT	106.571	93.8108	222.699	1271.73	-0.183989	2.51363
ENSG00000188064	WNT7B	52.1013	437.139	164.752	940.903	3.0687	2.51375
ENSG00000152078	TLCD4	9.47297	5.80273	5.6811	32.7555	-0.707086	2.5275
ENSG00000132561	MATN2	136.174	49.3232	47.7212	275.147	-1.46511	2.5275
ENSG00000178078	STAP2	15.3936	9.67121	6.81732	39.3066	-0.67056	2.5275
ENSG00000181885	CLDN7	2.36824	3.86849	3.40866	19.6533	0.707952	2.5275
ENSG00000272525	#N/A	3.55236	0.967121	1.13622	6.55111	-1.87701	2.5275
ENSG00000087085	ACHE	2.36824	0.967121	1.13622	6.55111	-1.29205	2.5275
ENSG00000182050	MGAT4C	2.36824	0.967121	1.13622	6.55111	-1.29205	2.5275
ENSG00000233922	#N/A	2.36824	0.967121	1.13622	6.55111	-1.29205	2.5275
ENSG00000238160	#N/A	3.55236	1.93424	1.13622	6.55111	-0.877011	2.5275
ENSG00000175426	PCSK1	4.73649	2.90136	1.13622	6.55111	-0.707086	2.5275
ENSG00000239322	#N/A	4.73649	2.90136	1.13622	6.55111	-0.707086	2.5275
ENSG00000280273	#N/A	4.73649	3.86849	1.13622	6.55111	-0.292048	2.5275
ENSG00000036672	USP2	1.18412	0.967121	1.13622	6.55111	-0.292048	2.5275
ENSG00000132334	PTPRE	1.18412	0.967121	1.13622	6.55111	-0.292048	2.5275
ENSG00000214429	#N/A	1.18412	0.967121	1.13622	6.55111	-0.292048	2.5275
ENSG00000236504	#N/A	1.18412	0.967121	1.13622	6.55111	-0.292048	2.5275
ENSG00000266602	#N/A	1.18412	0.967121	1.13622	6.55111	-0.292048	2.5275
ENSG00000269707	#N/A	1.18412	0.967121	1.13622	6.55111	-0.292048	2.5275
ENSG00000286385	#N/A	1.18412	0.967121	1.13622	6.55111	-0.292048	2.5275
ENSG00000187624	C17orf97	3.55236	2.90136	1.13622	6.55111	-0.292048	2.5275
ENSG00000273213	H3-2	3.55236	2.90136	1.13622	6.55111	-0.292048	2.5275
ENSG00000232380	#N/A	7.10473	6.76985	1.13622	6.55111	-0.0696559	2.5275
ENSG00000226808	#N/A	5.92061	5.80273	1.13622	6.55111	-0.0290139	2.5275
ENSG00000248712	CCDC153	5.92061	5.80273	1.13622	6.55111	-0.0290139	2.5275
ENSG00000214796	#N/A	3.55236	3.86849	1.13622	6.55111	0.122989	2.5275
ENSG00000183850	ZNF730	2.36824	2.90136	1.13622	6.55111	0.292914	2.5275
ENSG00000137198	GMPR	4.73649	6.76985	1.13622	6.55111	0.515307	2.5275
ENSG00000089127	OAS1	1.18412	1.93424	1.13622	6.55111	0.707952	2.5275
ENSG00000253958	CLDN23	1.18412	1.93424	1.13622	6.55111	0.707952	2.5275
ENSG00000272288	#N/A	3.55236	5.80273	1.13622	6.55111	0.707952	2.5275
ENSG00000066248	NGEF	1.18412	2.90136	1.13622	6.55111	1.29291	2.5275
ENSG00000165449	SLC16A9	1.18412	2.90136	1.13622	6.55111	1.29291	2.5275
ENSG00000100341	PNPLA5	2.36824	7.73697	1.13622	6.55111	1.70795	2.5275
ENSG00000105499	PLA2G4C	2.36824	7.73697	1.13622	6.55111	1.70795	2.5275
ENSG00000240480	#N/A	1.18412	4.83561	1.13622	6.55111	2.02988	2.5275
ENSG00000158220	ESYT3	1.18412	2.90136	4.54488	26.2044	1.29291	2.5275
ENSG00000111348	ARHGDIB	338.659	492.265	170.433	985.123	0.539602	2.5311
ENSG00000119705	SLIRP	359.973	318.183	99.9873	578.135	-0.178032	2.53159
ENSG00000101311	FERMT1	142.095	123.792	106.805	630.544	-0.198939	2.56162
ENSG00000103381	CPPED1	4.73649	0.967121	34.0866	201.447	-2.29205	2.56312
ENSG00000007933	FMO3	69.8632	40.6191	5.6811	33.5744	-0.782374	2.56312
ENSG00000198483	ANKRD35	74.5997	43.5205	18.1795	108.093	-0.777475	2.57189
ENSG00000125901	MRPS26	292.478	262.09	179.523	1067.83	-0.158267	2.57244
ENSG00000232472	#N/A	17.7618	18.3753	3.40866	20.4722	0.0489886	2.58639
ENSG00000186010	NDUFA13	7.10473	7.73697	3.40866	20.4722	0.122989	2.58639
ENSG00000150779	TIMM8B	202.485	184.72	67.0369	402.893	-0.132472	2.58737
ENSG00000088367	EPB41L1	194.196	207.931	102.26	623.174	0.0985925	2.6074
ENSG00000162779	AXDND1	10.6571	4.83561	2.27244	13.9211	-1.14005	2.61496
ENSG00000166292	TMEM100	24.8666	11.6055	2.27244	13.9211	-1.0994	2.61496
ENSG00000228175	#N/A	10.6571	6.76985	2.27244	13.9211	-0.654618	2.61496
ENSG00000253377	#N/A	1.18412	0.967121	2.27244	13.9211	-0.292048	2.61496
ENSG00000232818	#N/A	5.92061	7.73697	2.27244	13.9211	0.386024	2.61496
ENSG00000242193	#N/A	5.92061	10.6383	2.27244	13.9211	0.845455	2.61496
ENSG00000123689	G0S2	75.7838	78.3368	187.476	1149.72	0.0478017	2.6165
ENSG00000164683	HEY1	30.7872	58.0273	32.9504	204.722	0.914403	2.6353
ENSG00000163219	ARHGAP25	35.5236	28.0465	3.40866	21.2911	-0.340958	2.64297
ENSG00000235944	#N/A	7.10473	6.76985	6.81732	42.5822	-0.0696559	2.64297
ENSG00000118181	RPS25	3052.67	2806.59	976.012	6106.45	-0.121253	2.64536
ENSG00000095203	EPB41L4B	61.5743	357.835	43.1763	271.871	2.53889	2.65461
ENSG00000102043	MTMR8	1.18412	0.967121	4.54488	28.6611	-0.292048	2.65678
ENSG00000153404	PLEKHG4B	9.47297	13.5397	4.54488	28.6611	0.515307	2.65678
ENSG00000227619	#N/A	14.2095	8.70409	5.6811	36.0311	-0.707086	2.665
ENSG00000197635	DPP4	98.2821	80.2711	45.4488	289.068	-0.292048	2.66909
ENSG00000210196	#N/A	65.1267	63.83	13.6346	86.8022	-0.0290139	2.67046
ENSG00000143341	HMCN1	18.9459	49.3232	13.6346	86.8022	1.38038	2.67046
ENSG00000196503	ARL9	3.55236	4.83561	6.81732	43.4011	0.444917	2.67046
ENSG00000175701	MTLN	58.022	45.4547	7.95354	50.7711	-0.352169	2.67434
ENSG00000157782	CABP1	2.36824	4.83561	7.95354	50.7711	1.02988	2.67434
ENSG00000158373	H2BC5	44.9966	43.5205	15.9071	101.542	-0.0481227	2.67434
ENSG00000187601	MAGEH1	33.1554	35.7835	14.7709	94.9911	0.11005	2.68504
ENSG00000173113	TRMT112	1018.34	925.535	362.454	2331.38	-0.137866	2.68531
ENSG00000185885	IFITM1	3.55236	9.67121	4.54488	29.48	1.44492	2.69742
ENSG00000213885	#N/A	4.73649	0.967121	1.13622	7.37	-2.29205	2.69742
ENSG00000280721	#N/A	4.73649	0.967121	1.13622	7.37	-2.29205	2.69742
ENSG00000162997	#N/A	9.47297	2.90136	1.13622	7.37	-1.70709	2.69742
ENSG00000140297	GCNT3	2.36824	0.967121	1.13622	7.37	-1.29205	2.69742
ENSG00000196951	#N/A	7.10473	5.80273	1.13622	7.37	-0.292048	2.69742
ENSG00000183801	OLFML1	2.36824	1.93424	1.13622	7.37	-0.292048	2.69742
ENSG00000101323	HAO1	1.18412	0.967121	1.13622	7.37	-0.292048	2.69742
ENSG00000124019	FAM124B	1.18412	0.967121	1.13622	7.37	-0.292048	2.69742
ENSG00000125337	KIF25	1.18412	0.967121	1.13622	7.37	-0.292048	2.69742
ENSG00000183206	POTEC	1.18412	0.967121	1.13622	7.37	-0.292048	2.69742
ENSG00000233970	#N/A	1.18412	0.967121	1.13622	7.37	-0.292048	2.69742
ENSG00000248191	#N/A	1.18412	0.967121	1.13622	7.37	-0.292048	2.69742
ENSG00000288253	#N/A	2.36824	2.90136	1.13622	7.37	0.292914	2.69742
ENSG00000225573	#N/A	1.18412	1.93424	1.13622	7.37	0.707952	2.69742
ENSG00000230563	#N/A	1.18412	1.93424	1.13622	7.37	0.707952	2.69742
ENSG00000214274	ANG	3.55236	6.76985	1.13622	7.37	0.930344	2.69742
ENSG00000077522	ACTN2	2.36824	0.967121	2.27244	14.74	-1.29205	2.69742
ENSG00000197757	HOXC6	1.18412	0.967121	2.27244	14.74	-0.292048	2.69742
ENSG00000275457	#N/A	1.18412	1.93424	2.27244	14.74	0.707952	2.69742
ENSG00000105146	AURKC	67.4949	46.4218	24.9968	162.959	-0.539976	2.70469
ENSG00000244306	#N/A	18.9459	17.4082	14.7709	97.4477	-0.122123	2.72188
ENSG00000163517	HDAC11	37.8919	24.178	6.81732	45.0389	-0.648192	2.72389
ENSG00000112769	LAMA4	247.481	696.327	217.018	1434.69	1.49245	2.72486
ENSG00000180353	HCLS1	41.4443	122.824	18.1795	121.195	1.56735	2.73695
ENSG00000276600	RAB7B	9.47297	19.3424	4.54488	30.2989	1.02988	2.73695
ENSG00000041982	TNC	253.402	412.961	118.167	789.409	0.704577	2.73995
ENSG00000196154	S100A4	11.8412	23.2109	3.40866	22.9289	0.970986	2.74989
ENSG00000155961	RAB39B	2.36824	0.967121	2.27244	15.5589	-1.29205	2.77543
ENSG00000174473	GALNTL6	13.0253	5.80273	2.27244	15.5589	-1.16652	2.77543
ENSG00000165949	IFI27	5.92061	4.83561	2.27244	15.5589	-0.292048	2.77543
ENSG00000259461	#N/A	13.0253	11.6055	2.27244	15.5589	-0.166517	2.77543
ENSG00000126882	FAM78A	2.36824	2.90136	2.27244	15.5589	0.292914	2.77543
ENSG00000163827	LRRC2	2.36824	2.90136	2.27244	15.5589	0.292914	2.77543
ENSG00000110660	SLC35F2	202.485	233.076	126.12	873.754	0.202989	2.79243
ENSG00000137720	C11orf1	53.2855	40.6191	20.4519	142.487	-0.391584	2.80052
ENSG00000186205	MTARC1	34.3395	14.5068	6.81732	47.4955	-1.24314	2.80052
ENSG00000171858	RPS21	1182.94	1194.39	573.791	4007.64	0.0139061	2.80416
ENSG00000158887	MPZ	20.1301	12.5726	14.7709	103.999	-0.679071	2.81574
ENSG00000197903	H2BC12	126.701	117.022	35.2228	248.942	-0.114652	2.82123
ENSG00000227241	#N/A	63.9426	52.2246	23.8606	170.329	-0.292048	2.83562
ENSG00000145287	PLAC8	23.6824	26.1123	17.0433	122.833	0.140911	2.84943
ENSG00000069122	ADGRF5	4.73649	6.76985	4.54488	32.7555	0.515307	2.84943
ENSG00000241612	#N/A	23.6824	22.2438	5.6811	40.9444	-0.0904145	2.84943
ENSG00000186310	NAP1L3	35.5236	21.2767	7.95354	57.3222	-0.739507	2.84943
ENSG00000169627	BOLA2B	4.73649	0.967121	1.13622	8.18889	-2.29205	2.84943
ENSG00000234740	#N/A	5.92061	2.90136	1.13622	8.18889	-1.02901	2.84943
ENSG00000285569	#N/A	4.73649	2.90136	1.13622	8.18889	-0.707086	2.84943
ENSG00000154165	GPR15	1.18412	0.967121	1.13622	8.18889	-0.292048	2.84943
ENSG00000166148	AVPR1A	1.18412	0.967121	1.13622	8.18889	-0.292048	2.84943
ENSG00000167723	TRPV3	1.18412	0.967121	1.13622	8.18889	-0.292048	2.84943
ENSG00000171234	UGT2B7	1.18412	0.967121	1.13622	8.18889	-0.292048	2.84943
ENSG00000178187	ZNF454	1.18412	0.967121	1.13622	8.18889	-0.292048	2.84943
ENSG00000182985	CADM1	1.18412	0.967121	1.13622	8.18889	-0.292048	2.84943
ENSG00000187479	C11orf96	1.18412	0.967121	1.13622	8.18889	-0.292048	2.84943
ENSG00000154646	TMPRSS15	3.55236	2.90136	1.13622	8.18889	-0.292048	2.84943
ENSG00000237264	#N/A	3.55236	2.90136	1.13622	8.18889	-0.292048	2.84943
ENSG00000213178	#N/A	7.10473	7.73697	1.13622	8.18889	0.122989	2.84943
ENSG00000095587	TLL2	1.18412	1.93424	1.13622	8.18889	0.707952	2.84943
ENSG00000140015	KCNH5	1.18412	1.93424	1.13622	8.18889	0.707952	2.84943
ENSG00000151632	AKR1C2	1.18412	1.93424	1.13622	8.18889	0.707952	2.84943
ENSG00000158856	DMTN	1.18412	1.93424	1.13622	8.18889	0.707952	2.84943
ENSG00000232810	TNF	1.18412	1.93424	1.13622	8.18889	0.707952	2.84943
ENSG00000236719	#N/A	1.18412	1.93424	1.13622	8.18889	0.707952	2.84943
ENSG00000145703	IQGAP2	3.55236	8.70409	1.13622	8.18889	1.29291	2.84943
ENSG00000234814	#N/A	3.55236	9.67121	1.13622	8.18889	1.44492	2.84943
ENSG00000130413	STK33	2.36824	1.93424	2.27244	16.3778	-0.292048	2.84943
ENSG00000165078	CPA6	4.73649	5.80273	2.27244	16.3778	0.292914	2.84943
ENSG00000144057	ST6GAL2	3.55236	9.67121	2.27244	16.3778	1.44492	2.84943
ENSG00000185614	INKA1	41.4443	22.2438	6.81732	49.9522	-0.897769	2.87327
ENSG00000223756	#N/A	59.2061	43.5205	14.7709	108.912	-0.444051	2.88234
ENSG00000186603	HPDL	15.3936	24.178	18.1795	134.298	0.651368	2.88505
ENSG00000181418	DDN	8.28885	6.76985	3.40866	25.3855	-0.292048	2.89673
ENSG00000134247	PTGFRN	3.55236	2.90136	153.39	1147.26	-0.292048	2.90292
ENSG00000085871	MGST2	29.603	15.4739	14.7709	110.55	-0.935905	2.90387
ENSG00000167874	TMEM88	1.18412	0.967121	2.27244	17.1967	-0.292048	2.91981
ENSG00000092068	SLC7A8	2.36824	2.90136	4.54488	34.3933	0.292914	2.91981
ENSG00000179083	FAM133A	58.022	19.3424	37.4952	286.611	-1.58483	2.93431
ENSG00000182632	#N/A	9.47297	22.2438	17.0433	133.479	1.23151	2.96934
ENSG00000213954	#N/A	5.92061	0.967121	1.13622	9.00777	-2.61398	2.98693
ENSG00000196511	TPK1	4.73649	1.93424	1.13622	9.00777	-1.29205	2.98693
ENSG00000277851	#N/A	2.36824	0.967121	1.13622	9.00777	-1.29205	2.98693
ENSG00000178226	PRSS36	16.5777	7.73697	1.13622	9.00777	-1.0994	2.98693
ENSG00000124772	CPNE5	2.36824	1.93424	1.13622	9.00777	-0.292048	2.98693
ENSG00000132692	BCAN	2.36824	1.93424	1.13622	9.00777	-0.292048	2.98693
ENSG00000166823	MESP1	2.36824	1.93424	1.13622	9.00777	-0.292048	2.98693
ENSG00000229676	ZNF492	1.18412	0.967121	1.13622	9.00777	-0.292048	2.98693
ENSG00000260918	#N/A	2.36824	3.86849	1.13622	9.00777	0.707952	2.98693
ENSG00000162641	AKNAD1	4.73649	9.67121	1.13622	9.00777	1.02988	2.98693
ENSG00000170166	HOXD4	13.0253	2.90136	3.40866	27.0233	-2.16652	2.98693
ENSG00000111816	FRK	7.10473	2.90136	3.40866	27.0233	-1.29205	2.98693
ENSG00000263155	MYZAP	7.10473	2.90136	4.54488	36.0311	-1.29205	2.98693
ENSG00000137841	PLCB2	3.55236	2.90136	4.54488	36.0311	-0.292048	2.98693
ENSG00000178026	LRRC75B	4.73649	8.70409	3.40866	27.0233	0.877877	2.98693
ENSG00000120885	CLU	139.726	198.26	136.346	1085.85	0.504789	2.99347
ENSG00000156345	CDK20	22.4983	9.67121	7.95354	63.8733	-1.21805	3.00554
ENSG00000148288	GBGT1	4.73649	17.4082	20.4519	164.597	1.87788	3.00862
ENSG00000232774	#N/A	8.28885	13.5397	3.40866	27.8422	0.707952	3.03
ENSG00000099957	P2RX6	14.2095	27.0794	5.6811	46.6766	0.930344	3.03846
ENSG00000138030	KHK	17.7618	16.4411	10.226	84.3455	-0.111476	3.04407
ENSG00000185641	#N/A	8.28885	9.67121	2.27244	18.8344	0.222525	3.05106
ENSG00000198353	HOXC4	1.18412	1.93424	2.27244	18.8344	0.707952	3.05106
ENSG00000143416	SELENBP1	10.6571	11.6055	6.81732	56.5033	0.122989	3.05106
ENSG00000172061	LRRC15	69.8632	176.983	68.1732	588.781	1.34101	3.11045
ENSG00000250241	#N/A	3.55236	0.967121	2.27244	19.6533	-1.87701	3.11246
ENSG00000179277	#N/A	2.36824	0.967121	1.13622	9.82666	-1.29205	3.11246
ENSG00000183549	ACSM5	2.36824	0.967121	1.13622	9.82666	-1.29205	3.11246
ENSG00000231167	#N/A	9.47297	5.80273	1.13622	9.82666	-0.707086	3.11246
ENSG00000175536	LIPT2	4.73649	2.90136	1.13622	9.82666	-0.707086	3.11246
ENSG00000286614	#N/A	2.36824	1.93424	1.13622	9.82666	-0.292048	3.11246
ENSG00000224631	#N/A	14.2095	11.6055	2.27244	19.6533	-0.292048	3.11246
ENSG00000133055	MYBPH	1.18412	0.967121	1.13622	9.82666	-0.292048	3.11246
ENSG00000178462	TUBAL3	1.18412	0.967121	1.13622	9.82666	-0.292048	3.11246
ENSG00000183742	MACC1	1.18412	0.967121	1.13622	9.82666	-0.292048	3.11246
ENSG00000227467	#N/A	1.18412	0.967121	1.13622	9.82666	-0.292048	3.11246
ENSG00000228668	#N/A	1.18412	0.967121	1.13622	9.82666	-0.292048	3.11246
ENSG00000230897	#N/A	8.28885	7.73697	1.13622	9.82666	-0.0994032	3.11246
ENSG00000172020	GAP43	1.18412	1.93424	2.27244	19.6533	0.707952	3.11246
ENSG00000277969	#N/A	4.73649	8.70409	1.13622	9.82666	0.877877	3.11246
ENSG00000147481	SNTG1	1.18412	2.90136	1.13622	9.82666	1.29291	3.11246
ENSG00000205362	MT1A	1.18412	2.90136	1.13622	9.82666	1.29291	3.11246
ENSG00000153495	TEX29	1.18412	10.6383	2.27244	19.6533	3.16738	3.11246
ENSG00000137486	ARRB1	4.73649	18.3753	7.95354	69.6055	1.95588	3.12953
ENSG00000157965	#N/A	9.47297	8.70409	3.40866	30.2989	-0.122123	3.15199
ENSG00000019991	HGF	2.36824	7.73697	3.40866	30.2989	1.70795	3.15199
ENSG00000206341	#N/A	9.47297	14.5068	2.27244	20.4722	0.614842	3.17135
ENSG00000229855	#N/A	2.36824	7.73697	3.40866	31.1178	1.70795	3.19046
ENSG00000136859	ANGPTL2	15.3936	51.2574	10.226	93.3533	1.73543	3.19046
ENSG00000198246	SLC29A3	4.73649	3.86849	5.6811	52.4089	-0.292048	3.20557
ENSG00000135549	PKIB	75.7838	67.6985	11.3622	105.637	-0.162765	3.2168
ENSG00000188511	#N/A	7.10473	0.967121	1.13622	10.6456	-2.87701	3.22794
ENSG00000242575	#N/A	3.55236	0.967121	1.13622	10.6456	-1.87701	3.22794
ENSG00000198732	SMOC1	2.36824	0.967121	3.40866	31.9367	-1.29205	3.22794
ENSG00000151025	GPR158	7.10473	5.80273	1.13622	10.6456	-0.292048	3.22794
ENSG00000140873	ADAMTS18	1.18412	0.967121	1.13622	10.6456	-0.292048	3.22794
ENSG00000211697	TRGV5	1.18412	0.967121	1.13622	10.6456	-0.292048	3.22794
ENSG00000223703	#N/A	1.18412	0.967121	1.13622	10.6456	-0.292048	3.22794
ENSG00000241255	#N/A	9.47297	10.6383	1.13622	10.6456	0.167383	3.22794
ENSG00000285722	#N/A	1.18412	1.93424	1.13622	10.6456	0.707952	3.22794
ENSG00000169856	ONECUT1	3.55236	6.76985	1.13622	10.6456	0.930344	3.22794
ENSG00000182983	ZNF662	7.10473	15.4739	2.27244	21.2911	1.12299	3.22794
ENSG00000015133	CCDC88C	46.1807	33.8492	10.226	95.81	-0.448168	3.22794
ENSG00000197147	LRRC8B	105.387	77.3697	28.4055	275.965	-0.445854	3.28025
ENSG00000175274	TP53I11	10.6571	2.90136	6.81732	66.33	-1.87701	3.28239
ENSG00000179085	DPM3	53.2855	41.5862	10.226	99.9044	-0.357637	3.28831
ENSG00000154451	GBP5	8.28885	7.73697	3.40866	33.5744	-0.0994032	3.30009
ENSG00000254087	LYN	85.2568	113.153	37.4952	369.319	0.408391	3.30009
ENSG00000153294	ADGRF4	10.6571	4.83561	7.95354	78.6133	-1.14005	3.30511
ENSG00000188738	FSIP2	8.28885	3.86849	1.13622	11.4644	-1.0994	3.33485
ENSG00000198624	CCDC69	4.73649	2.90136	1.13622	11.4644	-0.707086	3.33485
ENSG00000198028	ZNF560	8.28885	6.76985	1.13622	11.4644	-0.292048	3.33485
ENSG00000142677	IL22RA1	1.18412	0.967121	1.13622	11.4644	-0.292048	3.33485
ENSG00000257893	#N/A	1.18412	0.967121	1.13622	11.4644	-0.292048	3.33485
ENSG00000203722	RAET1G	2.36824	2.90136	1.13622	11.4644	0.292914	3.33485
ENSG00000215267	#N/A	2.36824	2.90136	1.13622	11.4644	0.292914	3.33485
ENSG00000176571	CNBD1	1.18412	1.93424	1.13622	11.4644	0.707952	3.33485
ENSG00000049249	TNFRSF9	1.18412	2.90136	2.27244	22.9289	1.29291	3.33485
ENSG00000113205	PCDHB3	1.18412	2.90136	1.13622	11.4644	1.29291	3.33485
ENSG00000169836	TACR3	1.18412	2.90136	1.13622	11.4644	1.29291	3.33485
ENSG00000162777	DENND2D	3.55236	10.6383	4.54488	45.8578	1.58242	3.33485
ENSG00000168843	FSTL5	9.47297	5.80273	9.08975	91.7155	-0.707086	3.33485
ENSG00000162670	BRINP3	10.6571	11.6055	9.08975	93.3533	0.122989	3.36039
ENSG00000101850	GPR143	7.10473	10.6383	7.95354	81.8889	0.582421	3.364
ENSG00000143320	CRABP2	21.3142	14.5068	6.81732	70.4244	-0.555083	3.3688
ENSG00000137878	GCOM1	21.3142	11.6055	5.6811	58.96	-0.877011	3.37549
ENSG00000152580	IGSF10	4.73649	3.86849	9.08975	94.9911	-0.292048	3.38548
ENSG00000270885	RASL10B	14.2095	26.1123	20.4519	216.187	0.877877	3.40197
ENSG00000129682	FGF13	1.18412	0.967121	1.13622	12.2833	-0.292048	3.43439
ENSG00000272872	#N/A	1.18412	0.967121	1.13622	12.2833	-0.292048	3.43439
ENSG00000229503	#N/A	5.92061	5.80273	1.13622	12.2833	-0.0290139	3.43439
ENSG00000227008	#N/A	2.36824	5.80273	1.13622	12.2833	1.29291	3.43439
ENSG00000186960	#N/A	3.55236	2.90136	4.54488	49.1333	-0.292048	3.43439
ENSG00000227063	#N/A	101.834	68.6656	7.95354	85.9833	-0.568566	3.43439
ENSG00000264301	#N/A	7.10473	4.83561	2.27244	24.5667	-0.555083	3.43439
ENSG00000162878	PKDCC	7.10473	1.93424	3.40866	37.6689	-1.87701	3.4661
ENSG00000136999	CCN3	4.73649	6.76985	2.27244	25.3855	0.515307	3.48169
ENSG00000080709	KCNN2	16.5777	4.83561	5.6811	63.8733	-1.77748	3.49097
ENSG00000233080	#N/A	4.73649	2.90136	1.13622	13.1022	-0.707086	3.5275
ENSG00000105737	GRIK5	1.18412	0.967121	1.13622	13.1022	-0.292048	3.5275
ENSG00000167332	OR51E2	1.18412	0.967121	1.13622	13.1022	-0.292048	3.5275
ENSG00000250742	#N/A	1.18412	1.93424	1.13622	13.1022	0.707952	3.5275
ENSG00000166104	#N/A	3.55236	20.3095	1.13622	13.1022	2.51531	3.5275
ENSG00000123560	PLP1	18.9459	17.4082	2.27244	26.2044	-0.122123	3.5275
ENSG00000111058	ACSS3	26.0507	30.9479	18.1795	210.454	0.24852	3.53312
ENSG00000141068	KSR1	11.8412	31.915	7.95354	92.5344	1.43042	3.54032
ENSG00000185247	MAGEA11	2.36824	1.93424	2.27244	27.0233	-0.292048	3.57189
ENSG00000169418	NPR1	1.18412	2.90136	3.40866	40.9444	1.29291	3.58639
ENSG00000205336	ADGRG1	170.514	54.1588	65.9007	802.511	-1.65462	3.60615
ENSG00000027869	SH2D2A	3.55236	1.93424	1.13622	13.9211	-0.877011	3.61496
ENSG00000144792	ZNF660	8.28885	5.80273	1.13622	13.9211	-0.514441	3.61496
ENSG00000249948	GBA3	2.36824	1.93424	1.13622	13.9211	-0.292048	3.61496
ENSG00000144063	MALL	1.18412	0.967121	3.40866	41.7633	-0.292048	3.61496
ENSG00000183160	TMEM119	73.4155	221.471	19.3157	242.391	1.59296	3.64949
ENSG00000171951	SCG2	11.8412	7.73697	2.27244	28.6611	-0.613976	3.65678
ENSG00000105509	HAS1	2.36824	0.967121	3.40866	43.4011	-1.29205	3.67046
ENSG00000163492	CCDC141	1.18412	1.93424	2.27244	29.48	0.707952	3.69742
ENSG00000126890	CTAG2	3.55236	0.967121	1.13622	14.74	-1.87701	3.69742
ENSG00000126878	AIF1L	1.18412	0.967121	1.13622	14.74	-0.292048	3.69742
ENSG00000171049	FPR2	1.18412	0.967121	1.13622	14.74	-0.292048	3.69742
ENSG00000187689	AMTN	1.18412	0.967121	1.13622	14.74	-0.292048	3.69742
ENSG00000227932	#N/A	1.18412	0.967121	1.13622	14.74	-0.292048	3.69742
ENSG00000184185	KCNJ12	1.18412	2.90136	1.13622	14.74	1.29291	3.69742
ENSG00000181218	H2AW	2.36824	6.76985	1.13622	14.74	1.51531	3.69742
ENSG00000228695	#N/A	21.3142	11.6055	23.8606	322.642	-0.877011	3.75723
ENSG00000196139	AKR1C3	4.73649	3.86849	2.27244	31.1178	-0.292048	3.77543
ENSG00000189064	GAGE2A	3.55236	0.967121	1.13622	15.5589	-1.87701	3.77543
ENSG00000169551	CT55	3.55236	1.93424	1.13622	15.5589	-0.877011	3.77543
ENSG00000283057	#N/A	5.92061	4.83561	1.13622	15.5589	-0.292048	3.77543
ENSG00000226521	#N/A	1.18412	0.967121	1.13622	15.5589	-0.292048	3.77543
ENSG00000181524	#N/A	13.0253	14.5068	1.13622	15.5589	0.155411	3.77543
ENSG00000058404	CAMK2B	2.36824	3.86849	1.13622	15.5589	0.707952	3.77543
ENSG00000169164	#N/A	2.36824	0.967121	1.13622	16.3778	-1.29205	3.84943
ENSG00000198074	AKR1B10	5.92061	2.90136	1.13622	16.3778	-1.02901	3.84943
ENSG00000121552	CSTA	3.55236	1.93424	1.13622	16.3778	-0.877011	3.84943
ENSG00000184719	RNLS	42.6284	67.6985	9.08975	131.841	0.66731	3.85841
ENSG00000120279	MYCT1	11.8412	16.4411	2.27244	33.5744	0.473486	3.88505
ENSG00000163520	FBLN2	3.55236	1.93424	3.40866	50.7711	-0.877011	3.89673
ENSG00000224715	#N/A	1.18412	1.93424	3.40866	51.59	0.707952	3.91981
ENSG00000112299	VNN1	2.36824	1.93424	1.13622	17.1967	-0.292048	3.91981
ENSG00000166105	GLB1L3	2.36824	1.93424	2.27244	34.3933	-0.292048	3.91981
ENSG00000147117	ZNF157	1.18412	0.967121	1.13622	17.1967	-0.292048	3.91981
ENSG00000196335	STK31	1.18412	0.967121	1.13622	17.1967	-0.292048	3.91981
ENSG00000145708	CRHBP	1.18412	2.90136	1.13622	17.1967	1.29291	3.91981
ENSG00000121570	DPPA4	47.3649	38.6849	27.2693	414.358	-0.292048	3.92553
ENSG00000174600	CMKLR1	4.73649	9.67121	2.27244	35.2122	1.02988	3.95376
ENSG00000119771	KLHL29	11.8412	47.3889	14.7709	231.745	2.00073	3.97172
ENSG00000223865	HLA-DPB1	8.28885	3.86849	5.6811	89.2588	-1.0994	3.97375
ENSG00000120156	TEK	107.755	112.186	7.95354	126.109	0.058138	3.98693
ENSG00000164867	NOS3	3.55236	0.967121	2.27244	36.0311	-1.87701	3.98693
ENSG00000223812	#N/A	2.36824	0.967121	1.13622	18.0155	-1.29205	3.98693
ENSG00000265766	#N/A	1.18412	0.967121	1.13622	18.0155	-0.292048	3.98693
ENSG00000237943	#N/A	3.55236	6.76985	3.40866	54.0466	0.930344	3.98693
ENSG00000108622	ICAM2	7.10473	7.73697	3.40866	54.8655	0.122989	4.00862
ENSG00000145526	CDH18	136.174	141.2	49.9937	815.613	0.0522862	4.02807
ENSG00000267107	#N/A	4.73649	0.967121	1.13622	18.8344	-2.29205	4.05106
ENSG00000173269	MMRN2	2.36824	1.93424	1.13622	18.8344	-0.292048	4.05106
ENSG00000236969	#N/A	1.18412	0.967121	1.13622	18.8344	-0.292048	4.05106
ENSG00000155629	PIK3AP1	1.18412	0.967121	3.40866	57.3222	-0.292048	4.07182
ENSG00000101938	CHRDL1	44.9966	25.1452	20.4519	343.933	-0.839536	4.07182
ENSG00000117069	ST6GALNAC5	9.47297	1.93424	2.27244	38.4878	-2.29205	4.08209
ENSG00000184232	OAF	134.99	226.306	34.0866	577.316	0.745426	4.08209
ENSG00000130475	FCHO1	1.18412	2.90136	3.40866	58.1411	1.29291	4.09228
ENSG00000229807	#N/A	4.73649	0.967121	1.13622	19.6533	-2.29205	4.11246
ENSG00000144229	THSD7B	3.55236	0.967121	1.13622	19.6533	-1.87701	4.11246
ENSG00000143061	IGSF3	1.18412	0.967121	1.13622	19.6533	-0.292048	4.11246
ENSG00000171517	LPAR3	1.18412	0.967121	1.13622	19.6533	-0.292048	4.11246
ENSG00000196109	ZNF676	1.18412	0.967121	1.13622	19.6533	-0.292048	4.11246
ENSG00000106526	ACTR3C	1.18412	1.93424	1.13622	19.6533	0.707952	4.11246
ENSG00000111335	OAS2	3.55236	3.86849	9.08975	159.683	0.122989	4.13483
ENSG00000126970	ZC4H2	44.9966	33.8492	6.81732	122.833	-0.410693	4.17135
ENSG00000197585	#N/A	1.18412	0.967121	1.13622	20.4722	-0.292048	4.17135
ENSG00000206530	CFAP44	4.73649	1.93424	15.9071	293.162	-1.29205	4.20396
ENSG00000053108	FSTL4	1.18412	0.967121	1.13622	21.2911	-0.292048	4.22794
ENSG00000158089	GALNT14	1.18412	0.967121	1.13622	21.2911	-0.292048	4.22794
ENSG00000128849	CGNL1	1.18412	1.93424	2.27244	42.5822	0.707952	4.22794
ENSG00000170439	METTL7B	15.3936	24.178	2.27244	43.4011	0.651368	4.25542
ENSG00000260922	#N/A	1.18412	0.967121	1.13622	22.11	-0.292048	4.28239
ENSG00000268119	#N/A	1.18412	0.967121	1.13622	22.11	-0.292048	4.28239
ENSG00000164116	GUCY1A1	3.55236	0.967121	1.13622	22.9289	-1.87701	4.33485
ENSG00000183251	OR51B4	1.18412	0.967121	1.13622	22.9289	-0.292048	4.33485
ENSG00000135426	TESPA1	2.36824	11.6055	3.40866	69.6055	2.29291	4.35193
ENSG00000204279	PAGE3	61.5743	30.9479	11.3622	232.564	-0.992488	4.35532
ENSG00000197142	ACSL5	50.9172	46.4218	13.6346	284.973	-0.133351	4.38548
ENSG00000163947	ARHGEF3	4.73649	9.67121	4.54488	95.81	1.02988	4.39786
ENSG00000140465	CYP1A1	7.10473	5.80273	2.27244	49.1333	-0.292048	4.43439
ENSG00000169508	GPR183	5.92061	7.73697	1.13622	25.3855	0.386024	4.48169
ENSG00000238098	#N/A	1.18412	3.86849	2.27244	52.4089	1.70795	4.5275
ENSG00000155962	CLIC2	18.9459	5.80273	3.40866	78.6133	-1.70709	4.5275
ENSG00000281103	#N/A	1.18412	0.967121	1.13622	26.2044	-0.292048	4.5275
ENSG00000175874	CREG2	1.18412	4.83561	2.27244	53.2278	2.02988	4.54987
ENSG00000182645	CCDC172	3.55236	0.967121	1.13622	27.0233	-1.87701	4.57189
ENSG00000101188	NTSR1	1.18412	0.967121	1.13622	27.0233	-0.292048	4.57189
ENSG00000186472	PCLO	78.152	65.7643	94.3062	2296.16	-0.24898	4.60573
ENSG00000198934	MAGEE1	13.0253	7.73697	1.13622	27.8422	-0.75148	4.61496
ENSG00000150275	PCDH15	2.36824	1.93424	2.27244	57.3222	-0.292048	4.65678
ENSG00000184735	DDX53	1.18412	0.967121	1.13622	29.48	-0.292048	4.69742
ENSG00000261742	#N/A	1.18412	0.967121	1.13622	29.48	-0.292048	4.69742
ENSG00000105383	CD33	22.4983	2.90136	6.81732	179.337	-2.95501	4.71732
ENSG00000142408	CACNG8	1.18412	0.967121	1.13622	30.2989	-0.292048	4.73695
ENSG00000179008	C14orf39	1.18412	4.83561	1.13622	30.2989	2.02988	4.73695
ENSG00000100739	BDKRB1	7.10473	2.90136	4.54488	122.833	-1.29205	4.75632
ENSG00000108176	DNAJC12	17.7618	22.2438	5.6811	155.589	0.324623	4.77543
ENSG00000231389	HLA-DPA1	1.18412	1.93424	1.13622	31.9367	0.707952	4.8129
ENSG00000162882	HAAO	1.18412	0.967121	1.13622	33.5744	-0.292048	4.88505
ENSG00000163485	ADORA1	1.18412	4.83561	1.13622	33.5744	2.02988	4.88505
ENSG00000117594	HSD11B1	3.55236	3.86849	34.0866	1040.81	0.122989	4.93236
ENSG00000113249	HAVCR1	1.18412	3.86849	1.13622	35.2122	1.70795	4.95376
ENSG00000162337	LRP5	14.2095	5.80273	6.81732	212.092	-1.29205	4.95934
ENSG00000136383	ALPK3	16.5777	25.1452	14.7709	463.491	0.601036	4.97172
ENSG00000170608	FOXA3	1.18412	2.90136	2.27244	72.0622	1.29291	4.98693
ENSG00000215568	GAB4	1.18412	11.6055	6.81732	218.643	3.29291	5.00323
ENSG00000183914	DNAH2	10.6571	2.90136	2.27244	73.7	-1.87701	5.01935
ENSG00000179046	TRIML2	1.18412	0.967121	1.13622	36.85	-0.292048	5.01935
ENSG00000166689	PLEKHA7	14.2095	8.70409	56.811	2051.32	-0.707086	5.17424
ENSG00000099204	ABLIM1	7.10473	18.3753	3.40866	123.652	1.37092	5.18094
ENSG00000266554	#N/A	8.28885	7.73697	1.13622	41.7633	-0.0994032	5.19992
ENSG00000159023	EPB41	13.0253	7.73697	10.226	381.602	-0.75148	5.22176
ENSG00000113100	CDH9	2.36824	0.967121	1.13622	45.8578	-1.29205	5.33485
ENSG00000167355	OR51B5	2.36824	0.967121	1.13622	46.6766	-1.29205	5.36039
ENSG00000087128	TMPRSS11E	1.18412	1.93424	1.13622	48.3144	0.707952	5.41014
ENSG00000213401	MAGEA12	18.9459	9.67121	4.54488	203.084	-0.97012	5.48169
ENSG00000100234	TIMP3	58.022	13.5397	6.81732	309.54	-2.0994	5.50478
ENSG00000169224	GCSAML	1.18412	0.967121	1.13622	51.59	-0.292048	5.50478
ENSG00000154721	JAM2	7.10473	6.76985	2.27244	104.818	-0.0696559	5.5275
ENSG00000170873	MTSS1	17.7618	3.86849	7.95354	397.98	-2.19894	5.64496
ENSG00000167972	ABCA3	2.36824	0.967121	2.27244	117.101	-1.29205	5.68737
ENSG00000158825	CDA	34.3395	31.915	18.1795	940.084	-0.105635	5.6924
ENSG00000069188	SDK2	2.36824	1.93424	1.13622	59.7789	-0.292048	5.71732
ENSG00000156269	NAA11	2.36824	0.967121	3.40866	180.974	-1.29205	5.73044
ENSG00000198930	CSAG1	21.3142	3.86849	1.13622	63.8733	-2.46197	5.8129
ENSG00000141401	IMPA2	1.18412	0.967121	1.13622	63.8733	-0.292048	5.8129
ENSG00000136160	EDNRB	4.73649	4.83561	1.13622	66.33	0.0298798	5.86735
ENSG00000102048	ASB9	2.36824	1.93424	2.27244	134.298	-0.292048	5.88505
ENSG00000154162	CDH12	2.36824	3.86849	2.27244	147.4	0.707952	6.01935
ENSG00000113657	DPYSL3	91.1774	188.589	4.54488	298.075	1.0485	6.03529
ENSG00000093072	ADA2	1.18412	2.90136	1.13622	80.2511	1.29291	6.14221
ENSG00000010438	PRSS3	2.36824	2.90136	1.13622	85.1644	0.292914	6.22794
ENSG00000019505	SYT13	21.3142	1.93424	3.40866	257.131	-3.46197	6.23716
ENSG00000145934	TENM2	1.18412	0.967121	1.13622	98.2666	-0.292048	6.43439
ENSG00000069011	PITX1	4.73649	17.4082	2.27244	210.454	1.87788	6.53312
ENSG00000204179	PTPN20	1.18412	0.967121	1.13622	111.369	-0.292048	6.61496
ENSG00000187134	AKR1C1	2.36824	0.967121	1.13622	115.463	-1.29205	6.66705
ENSG00000236718	#N/A	4.73649	0.967121	1.13622	124.471	-2.29205	6.77543
ENSG00000120669	SOHLH2	10.6571	2.90136	1.13622	128.565	-1.87701	6.82212
ENSG00000068985	PAGE1	55.6537	62.8629	9.08975	1333.15	0.175731	7.19638
ENSG00000251381	#N/A	1.18412	0.967121	1.13622	170.329	-0.292048	7.22794
ENSG00000189299	FOXR2	1.18412	1.93424	1.13622	202.265	0.707952	7.47586
ENSG00000102271	KLHL4	24.8666	196.326	1.13622	220.281	2.98097	7.59896
ENSG00000154096	THY1	221.431	703.097	13.6346	2781.76	1.66687	7.67258
ENSG00000183486	MX2	3.55236	0.967121	1.13622	274.328	-1.87701	7.91551
ENSG00000126752	SSX1	65.1267	56.093	1.13622	479.869	-0.215427	8.72225
ENSG00000198848	CES1	4.73649	5.80273	1.13622	884.4	0.292914	9.60431
ENSG00000106538	RARRES2	2.36824	0.967121	1.13622	951.548	-1.29205	9.70989

## Sheet: Table S3
Supplementary Table 3
1635 upregulated genes in HPNE-KRAS EtOH (compared to HPNE-KRAS), that were identified only in HPNE-KRAS EtOH and absent in HPNE-EtOH vs HPNE. See Venn diagram in Figure 2C.
GeneID	Gene Name
ENSG00000106399	RPA3
ENSG00000164885	CDK5
ENSG00000155438	NIFK
ENSG00000184209	SNRNP35
ENSG00000256229	ZNF486
ENSG00000167525	PROCA1
ENSG00000100865	CINP
ENSG00000080819	CPOX
ENSG00000161981	SNRNP25
ENSG00000175792	RUVBL1
ENSG00000173272	MZT2A
ENSG00000146701	MDH2
ENSG00000161036	LRWD1
ENSG00000121211	MND1
ENSG00000151552	QDPR
ENSG00000106367	AP1S1
ENSG00000149257	SERPINH1
ENSG00000074319	TSG101
ENSG00000122406	RPL5
ENSG00000174446	SNAPC5
ENSG00000129158	SERGEF
ENSG00000051523	CYBA
ENSG00000184428	TOP1MT
ENSG00000090971	NAT14
ENSG00000241127	YAE1
ENSG00000237765	FAM200B
ENSG00000143162	CREG1
ENSG00000172172	MRPL13
ENSG00000187514	PTMA
ENSG00000286190	AC055839.2
ENSG00000163050	COQ8A
ENSG00000149260	CAPN5
ENSG00000104129	DNAJC17
ENSG00000150667	FSIP1
ENSG00000128228	SDF2L1
ENSG00000114395	CYB561D2
ENSG00000065328	MCM10
ENSG00000143222	UFC1
ENSG00000174938	SEZ6L2
ENSG00000088682	COQ9
ENSG00000130702	LAMA5
ENSG00000134548	SPX
ENSG00000132623	ANKEF1
ENSG00000136960	ENPP2
ENSG00000140307	GTF2A2
ENSG00000166136	NDUFB8
ENSG00000130560	UBAC1
ENSG00000020256	ZFP64
ENSG00000168028	RPSA
ENSG00000161179	YDJC
ENSG00000182512	GLRX5
ENSG00000100387	RBX1
ENSG00000172500	FIBP
ENSG00000141519	CCDC40
ENSG00000169026	SLC49A3
ENSG00000184154	LRTOMT
ENSG00000184451	CCR10
ENSG00000126953	TIMM8A
ENSG00000228300	FAM174C
ENSG00000185015	CA13
ENSG00000167994	RAB3IL1
ENSG00000175183	CSRP2
ENSG00000149923	PPP4C
ENSG00000241837	ATP5PO
ENSG00000203778	FAM229B
ENSG00000170584	NUDCD2
ENSG00000173992	CCS
ENSG00000006625	GGCT
ENSG00000130881	LRP3
ENSG00000103044	HAS3
ENSG00000141101	NOB1
ENSG00000221955	SLC12A8
ENSG00000141013	GAS8
ENSG00000273611	ZNHIT3
ENSG00000147677	EIF3H
ENSG00000102054	RBBP7
ENSG00000178531	CTXN1
ENSG00000128311	TST
ENSG00000106852	LHX6
ENSG00000100867	DHRS2
ENSG00000162076	FLYWCH2
ENSG00000102226	USP11
ENSG00000130810	PPAN
ENSG00000118707	TGIF2
ENSG00000169371	SNUPN
ENSG00000121236	TRIM6
ENSG00000183207	RUVBL2
ENSG00000157111	TMEM171
ENSG00000132581	SDF2
ENSG00000002586	CD99
ENSG00000269028	MTRNR2L12
ENSG00000198546	ZNF511
ENSG00000148296	SURF6
ENSG00000099901	RANBP1
ENSG00000119650	IFT43
ENSG00000159199	ATP5MC1
ENSG00000144182	LIPT1
ENSG00000153551	CMTM7
ENSG00000114902	SPCS1
ENSG00000167515	TRAPPC2L
ENSG00000123545	NDUFAF4
ENSG00000088986	DYNLL1
ENSG00000184227	ACOT1
ENSG00000172301	COPRS
ENSG00000147669	POLR2K
ENSG00000135736	CCDC102A
ENSG00000108798	ABI3
ENSG00000153485	TMEM251
ENSG00000161980	POLR3K
ENSG00000108448	TRIM16L
ENSG00000106400	ZNHIT1
ENSG00000164934	DCAF13
ENSG00000125454	SLC25A19
ENSG00000182916	TCEAL7
ENSG00000133027	PEMT
ENSG00000175197	DDIT3
ENSG00000130305	NSUN5
ENSG00000160117	ANKLE1
ENSG00000203760	CENPW
ENSG00000178952	TUFM
ENSG00000158966	CACHD1
ENSG00000116096	SPR
ENSG00000102409	BEX4
ENSG00000025708	TYMP
ENSG00000081665	ZNF506
ENSG00000132768	DPH2
ENSG00000142546	NOSIP
ENSG00000204438	GPANK1
ENSG00000088543	C3orf18
ENSG00000262814	MRPL12
ENSG00000186862	PDZD7
ENSG00000167526	RPL13
ENSG00000197885	NKIRAS1
ENSG00000100292	HMOX1
ENSG00000158234	FAIM
ENSG00000159445	THEM4
ENSG00000126749	EMG1
ENSG00000247077	PGAM5
ENSG00000081181	ARG2
ENSG00000205138	SDHAF1
ENSG00000171204	TMEM126B
ENSG00000187239	FNBP1
ENSG00000185238	PRMT3
ENSG00000109390	NDUFC1
ENSG00000120656	TAF12
ENSG00000138650	PCDH10
ENSG00000127423	AUNIP
ENSG00000059691	GATB
ENSG00000138795	LEF1
ENSG00000019485	PRDM11
ENSG00000121900	TMEM54
ENSG00000162599	NFIA
ENSG00000114956	DGUOK
ENSG00000125821	DTD1
ENSG00000117118	SDHB
ENSG00000143771	CNIH4
ENSG00000140350	ANP32A
ENSG00000147804	SLC39A4
ENSG00000100804	PSMB5
ENSG00000124802	EEF1E1
ENSG00000074582	BCS1L
ENSG00000130706	ADRM1
ENSG00000184182	UBE2F
ENSG00000135931	ARMC9
ENSG00000164258	NDUFS4
ENSG00000153574	RPIA
ENSG00000109083	IFT20
ENSG00000174744	BRMS1
ENSG00000166979	EVA1C
ENSG00000138696	BMPR1B
ENSG00000001497	LAS1L
ENSG00000008324	SS18L2
ENSG00000167863	ATP5PD
ENSG00000182208	MOB2
ENSG00000122873	CISD1
ENSG00000166450	PRTG
ENSG00000151657	KIN
ENSG00000156603	MED19
ENSG00000198736	MSRB1
ENSG00000188921	HACD4
ENSG00000172336	POP7
ENSG00000185753	CXorf38
ENSG00000250317	SMIM20
ENSG00000015475	BID
ENSG00000116667	C1orf21
ENSG00000128309	MPST
ENSG00000114779	ABHD14B
ENSG00000101365	IDH3B
ENSG00000277972	CISD3
ENSG00000120963	ZNF706
ENSG00000138439	FAM117B
ENSG00000179348	GATA2
ENSG00000175866	BAIAP2
ENSG00000144290	SLC4A10
ENSG00000116771	AGMAT
ENSG00000187867	PALM3
ENSG00000177721	ANXA2R
ENSG00000136371	MTHFS
ENSG00000146250	PRSS35
ENSG00000117148	ACTL8
ENSG00000131471	AOC3
ENSG00000104140	RHOV
ENSG00000162814	SPATA17
ENSG00000167588	GPD1
ENSG00000248746	ACTN3
ENSG00000184357	H1-5
ENSG00000197614	MFAP5
ENSG00000163319	MRPS18C
ENSG00000123977	DAW1
ENSG00000273604	EPOP
ENSG00000088727	KIF9
ENSG00000196118	CCDC189
ENSG00000179915	NRXN1
ENSG00000215187	FAM166B
ENSG00000162068	NTN3
ENSG00000198417	MT1F
ENSG00000109339	MAPK10
ENSG00000186314	PRELID2
ENSG00000134343	ANO3
ENSG00000029534	ANK1
ENSG00000169885	CALML6
ENSG00000206026	SMIM21
ENSG00000214694	ARHGEF33
ENSG00000092421	SEMA6A
ENSG00000139970	RTN1
ENSG00000196275	GTF2IRD2
ENSG00000271383	NBPF19
ENSG00000197233	OR1J2
ENSG00000103154	NECAB2
ENSG00000120068	HOXB8
ENSG00000123329	ARHGAP9
ENSG00000124479	NDP
ENSG00000130173	ANGPTL8
ENSG00000142675	CNKSR1
ENSG00000165935	SMCO2
ENSG00000182747	SLC35D3
ENSG00000187288	CIDEC
ENSG00000198573	SPANXC
ENSG00000204060	FOXO6
ENSG00000235272	RAMACL
ENSG00000244731	C4A
ENSG00000260691	ANKRD20A1
ENSG00000018625	ATP1A2
ENSG00000020633	RUNX3
ENSG00000026751	SLAMF7
ENSG00000043355	ZIC2
ENSG00000055118	KCNH2
ENSG00000078114	NEBL
ENSG00000086289	EPDR1
ENSG00000101276	SLC52A3
ENSG00000101445	PPP1R16B
ENSG00000102383	ZDHHC15
ENSG00000102683	SGCG
ENSG00000102802	MEDAG
ENSG00000104435	STMN2
ENSG00000107807	TLX1
ENSG00000108381	ASPA
ENSG00000111404	RERGL
ENSG00000115718	PROC
ENSG00000120949	TNFRSF8
ENSG00000122592	HOXA7
ENSG00000127241	MASP1
ENSG00000128714	HOXD13
ENSG00000130433	CACNG6
ENSG00000133454	MYO18B
ENSG00000134256	CD101
ENSG00000134339	SAA2
ENSG00000134398	ERN2
ENSG00000135077	HAVCR2
ENSG00000136689	IL1RN
ENSG00000136842	TMOD1
ENSG00000138135	CH25H
ENSG00000138653	NDST4
ENSG00000139988	RDH12
ENSG00000140254	DUOXA1
ENSG00000140678	ITGAX
ENSG00000144278	GALNT13
ENSG00000144410	CPO
ENSG00000145506	NKD2
ENSG00000146215	CRIP3
ENSG00000148483	TMEM236
ENSG00000150782	IL18
ENSG00000152583	SPARCL1
ENSG00000155026	RSPH10B
ENSG00000155849	ELMO1
ENSG00000158816	VWA5B1
ENSG00000162511	LAPTM5
ENSG00000163126	ANKRD23
ENSG00000163530	DPPA2
ENSG00000163833	FBXO40
ENSG00000164742	ADCY1
ENSG00000164756	SLC30A8
ENSG00000166091	CMTM5
ENSG00000166407	LMO1
ENSG00000166863	TAC3
ENSG00000168589	DYNLRB2
ENSG00000171450	CDK5R2
ENSG00000171714	ANO5
ENSG00000172548	NIPAL4
ENSG00000173401	GLIPR1L1
ENSG00000174453	VWC2L
ENSG00000174898	CATSPERD
ENSG00000175489	LRRC25
ENSG00000179304	FAM156B
ENSG00000180638	SLC47A2
ENSG00000182327	GLTPD2
ENSG00000182580	EPHB3
ENSG00000182674	KCNB2
ENSG00000183484	GPR132
ENSG00000183571	PGPEP1L
ENSG00000185436	IFNLR1
ENSG00000186654	PRR5
ENSG00000186827	TNFRSF4
ENSG00000187045	TMPRSS6
ENSG00000187242	KRT12
ENSG00000187475	H1-6
ENSG00000187753	C9orf153
ENSG00000187987	ZSCAN23
ENSG00000188219	POTEE
ENSG00000189350	TOGARAM2
ENSG00000196406	SPANXD
ENSG00000196620	UGT2B15
ENSG00000196993	NPIPB9
ENSG00000197077	KIAA1671
ENSG00000198520	ARMH1
ENSG00000198910	L1CAM
ENSG00000205809	KLRC2
ENSG00000214360	EFCAB9
ENSG00000214872	SMTNL1
ENSG00000215274	GAGE10
ENSG00000231274	SBK3
ENSG00000232040	ZBED9
ENSG00000239620	PRR20G
ENSG00000240654	C1QTNF9
ENSG00000245848	CEBPA
ENSG00000249242	TMEM150C
ENSG00000253649	PRSS51
ENSG00000257591	ZNF625
ENSG00000264230	ANXA8L1
ENSG00000269067	ZNF728
ENSG00000276903	H2AC16
ENSG00000285897	AC004687.2
ENSG00000170324	FRMPD2
ENSG00000215018	COL28A1
ENSG00000259511	UBE2Q2L
ENSG00000145002	FAM86B2
ENSG00000049768	FOXP3
ENSG00000147144	CCDC120
ENSG00000148488	ST8SIA6
ENSG00000159713	TPPP3
ENSG00000174844	DNAH12
ENSG00000188107	EYS
ENSG00000285602	AC097625.2
ENSG00000152977	ZIC1
ENSG00000155093	PTPRN2
ENSG00000080618	CPB2
ENSG00000117643	MAN1C1
ENSG00000120341	SEC16B
ENSG00000130303	BST2
ENSG00000130762	ARHGEF16
ENSG00000132938	MTUS2
ENSG00000140379	BCL2A1
ENSG00000143257	NR1I3
ENSG00000156427	FGF18
ENSG00000157890	MEGF11
ENSG00000164106	SCRG1
ENSG00000164185	ZNF474
ENSG00000166106	ADAMTS15
ENSG00000166126	AMN
ENSG00000167850	CD300C
ENSG00000170500	LONRF2
ENSG00000171643	S100Z
ENSG00000177710	SLC35G5
ENSG00000181577	C6orf223
ENSG00000198156	NPIPB6
ENSG00000204936	CD177
ENSG00000223638	RFPL4A
ENSG00000249884	RNF103-CHMP3
ENSG00000273542	H4C12
ENSG00000275714	H3C1
ENSG00000283787	PRR33
ENSG00000175787	ZNF169
ENSG00000131981	LGALS3
ENSG00000114383	TUSC2
ENSG00000156521	TYSND1
ENSG00000124074	ENKD1
ENSG00000145425	RPS3A
ENSG00000065518	NDUFB4
ENSG00000140264	SERF2
ENSG00000130731	METTL26
ENSG00000172757	CFL1
ENSG00000167862	MRPL58
ENSG00000106153	CHCHD2
ENSG00000171813	PWWP2B
ENSG00000124787	RPP40
ENSG00000211584	SLC48A1
ENSG00000105671	DDX49
ENSG00000125870	SNRPB2
ENSG00000103811	CTSH
ENSG00000165983	PTER
ENSG00000176101	SSNA1
ENSG00000102221	JADE3
ENSG00000180354	MTURN
ENSG00000179115	FARSA
ENSG00000107262	BAG1
ENSG00000164167	LSM6
ENSG00000154719	MRPL39
ENSG00000077348	EXOSC5
ENSG00000100526	CDKN3
ENSG00000130741	EIF2S3
ENSG00000105173	CCNE1
ENSG00000154518	ATP5MC3
ENSG00000075142	SRI
ENSG00000106591	MRPL32
ENSG00000172428	COPS9
ENSG00000105058	FAM32A
ENSG00000232112	TMA7
ENSG00000123609	NMI
ENSG00000088826	SMOX
ENSG00000086504	MRPL28
ENSG00000242485	MRPL20
ENSG00000165655	ZNF503
ENSG00000000419	DPM1
ENSG00000013588	GPRC5A
ENSG00000150316	CWC15
ENSG00000100410	PHF5A
ENSG00000103415	HMOX2
ENSG00000136052	SLC41A2
ENSG00000037241	RPL26L1
ENSG00000227057	WDR46
ENSG00000005059	MCUB
ENSG00000052749	RRP12
ENSG00000169093	ASMTL
ENSG00000132330	SCLY
ENSG00000184857	TMEM186
ENSG00000125458	NT5C
ENSG00000109917	ZPR1
ENSG00000196636	SDHAF3
ENSG00000167083	GNGT2
ENSG00000117450	PRDX1
ENSG00000128626	MRPS12
ENSG00000179965	ZNF771
ENSG00000068079	IFI35
ENSG00000115539	PDCL3
ENSG00000173418	NAA20
ENSG00000005075	POLR2J
ENSG00000103266	STUB1
ENSG00000128581	IFT22
ENSG00000147604	RPL7
ENSG00000139637	C12orf10
ENSG00000117395	EBNA1BP2
ENSG00000155085	AK9
ENSG00000169976	SF3B5
ENSG00000135245	HILPDA
ENSG00000110651	CD81
ENSG00000119636	BBOF1
ENSG00000169689	CENPX
ENSG00000164929	BAALC
ENSG00000110711	AIP
ENSG00000163682	RPL9
ENSG00000114738	MAPKAPK3
ENSG00000159377	PSMB4
ENSG00000106605	BLVRA
ENSG00000101955	SRPX
ENSG00000182362	YBEY
ENSG00000133056	PIK3C2B
ENSG00000198342	ZNF442
ENSG00000106355	LSM5
ENSG00000084072	PPIE
ENSG00000130811	EIF3G
ENSG00000135446	CDK4
ENSG00000166582	CENPV
ENSG00000174939	ASPHD1
ENSG00000173545	ZNF622
ENSG00000169288	MRPL1
ENSG00000135605	TEC
ENSG00000166794	PPIB
ENSG00000152082	MZT2B
ENSG00000197982	C1orf122
ENSG00000119421	NDUFA8
ENSG00000114200	BCHE
ENSG00000277791	PSMB3
ENSG00000134569	LRP4
ENSG00000107874	CUEDC2
ENSG00000247746	USP51
ENSG00000176973	FAM89B
ENSG00000074071	MRPS34
ENSG00000134184	GSTM1
ENSG00000184508	HDDC3
ENSG00000174307	PHLDA3
ENSG00000181804	SLC9A9
ENSG00000180992	MRPL14
ENSG00000102100	SLC35A2
ENSG00000115425	PECR
ENSG00000123179	EBPL
ENSG00000149761	NUDT22
ENSG00000060762	MPC1
ENSG00000123415	SMUG1
ENSG00000172687	ZNF738
ENSG00000118804	STBD1
ENSG00000160271	RALGDS
ENSG00000174705	SH3PXD2B
ENSG00000167770	OTUB1
ENSG00000155368	DBI
ENSG00000188846	RPL14
ENSG00000271605	MILR1
ENSG00000141971	MVB12A
ENSG00000162910	MRPL55
ENSG00000104783	KCNN4
ENSG00000198171	DDRGK1
ENSG00000145050	MANF
ENSG00000184110	EIF3C
ENSG00000163866	SMIM12
ENSG00000184983	NDUFA6
ENSG00000114405	C3orf14
ENSG00000108107	RPL28
ENSG00000185088	RPS27L
ENSG00000160213	CSTB
ENSG00000171453	POLR1C
ENSG00000185627	PSMD13
ENSG00000213337	ANKRD39
ENSG00000198780	FAM169A
ENSG00000183605	SFXN4
ENSG00000149089	APIP
ENSG00000196352	CD55
ENSG00000105379	ETFB
ENSG00000117791	MTARC2
ENSG00000170860	LSM3
ENSG00000171222	SCAND1
ENSG00000063177	RPL18
ENSG00000161920	MED11
ENSG00000106004	HOXA5
ENSG00000075239	ACAT1
ENSG00000053501	USE1
ENSG00000168273	SMIM4
ENSG00000132661	NXT1
ENSG00000178741	COX5A
ENSG00000189159	JPT1
ENSG00000136933	RABEPK
ENSG00000132879	FBXO44
ENSG00000184281	TSSC4
ENSG00000176909	MAMSTR
ENSG00000135052	GOLM1
ENSG00000168077	SCARA3
ENSG00000183172	SMDT1
ENSG00000148303	RPL7A
ENSG00000165752	STK32C
ENSG00000140280	LYSMD2
ENSG00000105699	LSR
ENSG00000100206	DMC1
ENSG00000184924	PTRHD1
ENSG00000185608	MRPL40
ENSG00000275183	LENG9
ENSG00000042753	AP2S1
ENSG00000169249	ZRSR2
ENSG00000183943	PRKX
ENSG00000105185	PDCD5
ENSG00000100348	TXN2
ENSG00000167815	PRDX2
ENSG00000171311	EXOSC1
ENSG00000180817	PPA1
ENSG00000241468	ATP5MF
ENSG00000169567	HINT1
ENSG00000155115	GTF3C6
ENSG00000131143	COX4I1
ENSG00000132275	RRP8
ENSG00000100504	PYGL
ENSG00000096080	MRPS18A
ENSG00000142541	RPL13A
ENSG00000171863	RPS7
ENSG00000122547	EEPD1
ENSG00000124562	SNRPC
ENSG00000164182	NDUFAF2
ENSG00000132541	RIDA
ENSG00000132254	ARFIP2
ENSG00000140319	SRP14
ENSG00000173110	HSPA6
ENSG00000135439	AGAP2
ENSG00000269313	MAGIX
ENSG00000184363	PKP3
ENSG00000185033	SEMA4B
ENSG00000136531	SCN2A
ENSG00000123975	CKS2
ENSG00000147155	EBP
ENSG00000178605	GTPBP6
ENSG00000087842	PIR
ENSG00000188186	LAMTOR4
ENSG00000149196	HIKESHI
ENSG00000086712	TXLNG
ENSG00000114942	EEF1B2
ENSG00000156467	UQCRB
ENSG00000174109	C16orf91
ENSG00000158122	PRXL2C
ENSG00000204922	UQCC3
ENSG00000167740	CYB5D2
ENSG00000175110	MRPS22
ENSG00000110442	COMMD9
ENSG00000177105	RHOG
ENSG00000085662	AKR1B1
ENSG00000133169	BEX1
ENSG00000099624	ATP5F1D
ENSG00000273748	AL592183.1
ENSG00000243364	EFNA4
ENSG00000165568	AKR1E2
ENSG00000124374	PAIP2B
ENSG00000118096	IFT46
ENSG00000265354	TIMM23
ENSG00000131459	GFPT2
ENSG00000025434	NR1H3
ENSG00000123685	BATF3
ENSG00000165283	STOML2
ENSG00000183978	COA3
ENSG00000084623	EIF3I
ENSG00000110717	NDUFS8
ENSG00000196814	MVB12B
ENSG00000103202	NME4
ENSG00000186184	POLR1D
ENSG00000196531	NACA
ENSG00000108592	FTSJ3
ENSG00000198755	RPL10A
ENSG00000211445	GPX3
ENSG00000125877	ITPA
ENSG00000198692	EIF1AY
ENSG00000100591	AHSA1
ENSG00000183520	UTP11
ENSG00000010610	CD4
ENSG00000110881	ASIC1
ENSG00000131187	F12
ENSG00000076351	SLC46A1
ENSG00000241058	NSUN6
ENSG00000156411	ATP5MPL
ENSG00000131828	PDHA1
ENSG00000187051	RPS19BP1
ENSG00000163344	PMVK
ENSG00000168002	POLR2G
ENSG00000173267	SNCG
ENSG00000124733	MEA1
ENSG00000163879	DNALI1
ENSG00000163528	CHCHD4
ENSG00000111775	COX6A1
ENSG00000107937	GTPBP4
ENSG00000163382	NAXE
ENSG00000189369	GSPT2
ENSG00000100558	PLEK2
ENSG00000152229	PSTPIP2
ENSG00000187522	HSPA14
ENSG00000115128	SF3B6
ENSG00000162772	ATF3
ENSG00000160818	GPATCH4
ENSG00000141759	TXNL4A
ENSG00000169241	SLC50A1
ENSG00000090447	TFAP4
ENSG00000168679	SLC16A4
ENSG00000163170	BOLA3
ENSG00000174669	SLC29A2
ENSG00000135838	NPL
ENSG00000166897	ELFN2
ENSG00000159685	CHCHD6
ENSG00000179041	RRS1
ENSG00000167996	FTH1
ENSG00000100216	TOMM22
ENSG00000256618	MTRNR2L1
ENSG00000163156	SCNM1
ENSG00000132423	COQ3
ENSG00000126709	IFI6
ENSG00000101439	CST3
ENSG00000008018	PSMB1
ENSG00000069509	FUNDC1
ENSG00000188243	COMMD6
ENSG00000100097	LGALS1
ENSG00000197958	RPL12
ENSG00000142168	SOD1
ENSG00000141179	PCTP
ENSG00000244588	RAD21L1
ENSG00000188191	PRKAR1B
ENSG00000197647	ZNF433
ENSG00000163499	CRYBA2
ENSG00000123338	NCKAP1L
ENSG00000107815	TWNK
ENSG00000170577	SIX2
ENSG00000059915	PSD
ENSG00000284691	AC073111.4
ENSG00000021300	PLEKHB1
ENSG00000137561	TTPA
ENSG00000172828	CES3
ENSG00000102174	PHEX
ENSG00000243477	NAA80
ENSG00000204237	OXLD1
ENSG00000148450	MSRB2
ENSG00000100902	PSMA6
ENSG00000088766	CRLS1
ENSG00000159714	ZDHHC1
ENSG00000169020	ATP5ME
ENSG00000111845	PAK1IP1
ENSG00000128524	ATP6V1F
ENSG00000132963	POMP
ENSG00000109107	ALDOC
ENSG00000102309	PIN4
ENSG00000102007	PLP2
ENSG00000154930	ACSS1
ENSG00000171530	TBCA
ENSG00000186493	C5orf38
ENSG00000167985	SDHAF2
ENSG00000147687	TATDN1
ENSG00000142937	RPS8
ENSG00000134202	GSTM3
ENSG00000137154	RPS6
ENSG00000116741	RGS2
ENSG00000108984	MAP2K6
ENSG00000168701	TMEM208
ENSG00000140988	RPS2
ENSG00000185808	PIGP
ENSG00000149541	B3GAT3
ENSG00000160124	CCDC58
ENSG00000089009	RPL6
ENSG00000167088	SNRPD1
ENSG00000106976	DNM1
ENSG00000168894	RNF181
ENSG00000197565	COL4A6
ENSG00000164919	COX6C
ENSG00000150773	PIH1D2
ENSG00000125630	POLR1B
ENSG00000150764	DIXDC1
ENSG00000181991	MRPS11
ENSG00000082515	MRPL22
ENSG00000116857	TMEM9
ENSG00000090263	MRPS33
ENSG00000169230	PRELID1
ENSG00000167771	RCOR2
ENSG00000183648	NDUFB1
ENSG00000106305	AIMP2
ENSG00000106268	NUDT1
ENSG00000103145	HCFC1R1
ENSG00000242372	EIF6
ENSG00000181274	FRAT2
ENSG00000113532	ST8SIA4
ENSG00000154493	C10orf90
ENSG00000184752	NDUFA12
ENSG00000101220	C20orf27
ENSG00000185875	THNSL1
ENSG00000134419	RPS15A
ENSG00000161016	RPL8
ENSG00000131477	RAMP2
ENSG00000148459	PDSS1
ENSG00000109854	HTATIP2
ENSG00000167779	IGFBP6
ENSG00000150456	EEF1AKMT1
ENSG00000136810	TXN
ENSG00000136718	IMP4
ENSG00000185475	TMEM179B
ENSG00000166788	SAAL1
ENSG00000138646	HERC5
ENSG00000174080	CTSF
ENSG00000104415	CCN4
ENSG00000084764	MAPRE3
ENSG00000137714	FDX1
ENSG00000110107	PRPF19
ENSG00000214756	CSKMT
ENSG00000170889	RPS9
ENSG00000166086	JAM3
ENSG00000175756	AURKAIP1
ENSG00000184076	UQCR10
ENSG00000130165	ELOF1
ENSG00000183513	COA5
ENSG00000134248	LAMTOR5
ENSG00000166452	AKIP1
ENSG00000185860	CCDC190
ENSG00000085831	TTC39A
ENSG00000188305	PEAK3
ENSG00000107968	MAP3K8
ENSG00000250722	SELENOP
ENSG00000105219	CNTD2
ENSG00000129354	AP1M2
ENSG00000159761	C16orf86
ENSG00000105640	RPL18A
ENSG00000164967	RPP25L
ENSG00000161970	RPL26
ENSG00000175550	DRAP1
ENSG00000107371	EXOSC3
ENSG00000132432	SEC61G
ENSG00000164236	ANKRD33B
ENSG00000103024	NME3
ENSG00000107537	PHYH
ENSG00000172586	CHCHD1
ENSG00000065057	NTHL1
ENSG00000168071	CCDC88B
ENSG00000004660	CAMKK1
ENSG00000181610	MRPS23
ENSG00000182154	MRPL41
ENSG00000145220	LYAR
ENSG00000141741	MIEN1
ENSG00000115758	ODC1
ENSG00000171357	LURAP1
ENSG00000166349	RAG1
ENSG00000145491	ROPN1L
ENSG00000168569	TMEM223
ENSG00000127184	COX7C
ENSG00000149100	EIF3M
ENSG00000165629	ATP5F1C
ENSG00000079308	TNS1
ENSG00000206535	LNP1
ENSG00000102172	SMS
ENSG00000162746	FCRLB
ENSG00000180806	HOXC9
ENSG00000111906	HDDC2
ENSG00000116815	CD58
ENSG00000183011	NAA38
ENSG00000112667	DNPH1
ENSG00000034510	TMSB10
ENSG00000175334	BANF1
ENSG00000121680	PEX16
ENSG00000254093	PINX1
ENSG00000186395	KRT10
ENSG00000133401	PDZD2
ENSG00000090266	NDUFB2
ENSG00000129559	NEDD8
ENSG00000179111	HES7
ENSG00000170537	TMC7
ENSG00000119013	NDUFB3
ENSG00000145741	BTF3
ENSG00000125611	CHCHD5
ENSG00000171310	CHST11
ENSG00000066379	ZNRD1
ENSG00000176386	CDC26
ENSG00000136522	MRPL47
ENSG00000100138	SNU13
ENSG00000137691	CFAP300
ENSG00000114378	HYAL1
ENSG00000197747	S100A10
ENSG00000102879	CORO1A
ENSG00000174599	TRAM1L1
ENSG00000184545	DUSP8
ENSG00000130755	GMFG
ENSG00000170425	ADORA2B
ENSG00000164051	CCDC51
ENSG00000181817	LSM10
ENSG00000130312	MRPL34
ENSG00000102265	TIMP1
ENSG00000186469	GNG2
ENSG00000140990	NDUFB10
ENSG00000111639	MRPL51
ENSG00000101132	PFDN4
ENSG00000185842	DNAH14
ENSG00000179271	GADD45GIP1
ENSG00000137692	DCUN1D5
ENSG00000162191	UBXN1
ENSG00000166821	PEX11A
ENSG00000135390	ATP5MC2
ENSG00000187118	CMC1
ENSG00000109534	GAR1
ENSG00000004961	HCCS
ENSG00000081059	TCF7
ENSG00000106028	SSBP1
ENSG00000172296	SPTLC3
ENSG00000112695	COX7A2
ENSG00000100979	PLTP
ENSG00000198242	RPL23A
ENSG00000103253	HAGHL
ENSG00000138326	RPS24
ENSG00000172590	MRPL52
ENSG00000120306	CYSTM1
ENSG00000124172	ATP5F1E
ENSG00000198840	MT-ND3
ENSG00000154723	ATP5PF
ENSG00000144120	TMEM177
ENSG00000186666	BCDIN3D
ENSG00000250644	AC068580.4
ENSG00000260643	AC092718.3
ENSG00000050730	TNIP3
ENSG00000129422	MTUS1
ENSG00000109846	CRYAB
ENSG00000140470	ADAMTS17
ENSG00000158106	RHPN1
ENSG00000003137	CYP26B1
ENSG00000014257	ACP3
ENSG00000039600	SOX30
ENSG00000064787	BCAS1
ENSG00000086205	FOLH1
ENSG00000091128	LAMB4
ENSG00000099399	MAGEB2
ENSG00000100027	YPEL1
ENSG00000100302	RASD2
ENSG00000102290	PCDH11X
ENSG00000105122	RASAL3
ENSG00000111452	ADGRD1
ENSG00000118231	CRYGD
ENSG00000122378	PRXL2A
ENSG00000133116	KL
ENSG00000133475	GGT2
ENSG00000136881	BAAT
ENSG00000143217	NECTIN4
ENSG00000147676	MAL2
ENSG00000152822	GRM1
ENSG00000155052	CNTNAP5
ENSG00000162594	IL23R
ENSG00000164304	CAGE1
ENSG00000164434	FABP7
ENSG00000166984	TCP10L2
ENSG00000168913	ENHO
ENSG00000168961	LGALS9
ENSG00000169548	ZNF280A
ENSG00000170516	COX7B2
ENSG00000171840	NINJ2
ENSG00000175538	KCNE3
ENSG00000175793	SFN
ENSG00000175868	CALCB
ENSG00000175877	TMEM270
ENSG00000177519	RPRM
ENSG00000179057	IGSF22
ENSG00000183128	CALHM3
ENSG00000188910	GJB3
ENSG00000198488	B3GNT6
ENSG00000204969	PCDHA2
ENSG00000205277	MUC12
ENSG00000265190	ANXA8
ENSG00000267221	C17orf113
ENSG00000271303	SRXN1
ENSG00000271447	MMP28
ENSG00000168298	H1-4
ENSG00000182600	SNORC
ENSG00000141837	CACNA1A
ENSG00000173157	ADAMTS20
ENSG00000100290	BIK
ENSG00000103313	MEFV
ENSG00000152705	CATSPER3
ENSG00000158486	DNAH3
ENSG00000158769	F11R
ENSG00000166664	CHRFAM7A
ENSG00000187754	SSX7
ENSG00000239590	OR1J4
ENSG00000258315	C17orf49
ENSG00000260220	CCDC187
ENSG00000278023	RDM1
ENSG00000109610	SOD3
ENSG00000162757	C1orf74
ENSG00000164542	KIAA0895
ENSG00000107165	TYRP1
ENSG00000142185	TRPM2
ENSG00000173868	PHOSPHO1
ENSG00000177076	ACER2
ENSG00000115590	IL1R2
ENSG00000099953	MMP11
ENSG00000196345	ZKSCAN7
ENSG00000116396	KCNC4
ENSG00000204392	LSM2
ENSG00000244187	TMEM141
ENSG00000168490	PHYHIP
ENSG00000103942	HOMER2
ENSG00000197093	GAL3ST4
ENSG00000174628	IQCK
ENSG00000107159	CA9
ENSG00000143816	WNT9A
ENSG00000265590	CFAP298-TCP10L
ENSG00000079102	RUNX1T1
ENSG00000172183	ISG20
ENSG00000132622	HSPA12B
ENSG00000133424	LARGE1
ENSG00000128482	RNF112
ENSG00000104915	STX10
ENSG00000182704	TSKU
ENSG00000146066	HIGD2A
ENSG00000177556	ATOX1
ENSG00000138678	GPAT3
ENSG00000121653	MAPK8IP1
ENSG00000095794	CREM
ENSG00000173457	PPP1R14B
ENSG00000166595	CIAO2B
ENSG00000110060	PUS3
ENSG00000123349	PFDN5
ENSG00000165046	LETM2
ENSG00000138495	COX17
ENSG00000204264	PSMB8
ENSG00000072506	HSD17B10
ENSG00000168062	BATF2
ENSG00000163479	SSR2
ENSG00000126768	TIMM17B
ENSG00000178982	EIF3K
ENSG00000147889	CDKN2A
ENSG00000177383	MAGEF1
ENSG00000156482	RPL30
ENSG00000100632	ERH
ENSG00000115844	DLX2
ENSG00000026297	RNASET2
ENSG00000184831	APOO
ENSG00000198298	ZNF485
ENSG00000213465	ARL2
ENSG00000145494	NDUFS6
ENSG00000108298	RPL19
ENSG00000214253	FIS1
ENSG00000148291	SURF2
ENSG00000173432	SAA1
ENSG00000213619	NDUFS3
ENSG00000108679	LGALS3BP
ENSG00000187840	EIF4EBP1
ENSG00000145912	NHP2
ENSG00000130775	THEMIS2
ENSG00000173465	ZNRD2
ENSG00000106992	AK1
ENSG00000136114	THSD1
ENSG00000165502	RPL36AL
ENSG00000118004	COLEC11
ENSG00000010361	FUZ
ENSG00000115268	RPS15
ENSG00000144034	TPRKB
ENSG00000123570	RAB9B
ENSG00000221821	C6orf226
ENSG00000233927	RPS28
ENSG00000160606	TLCD1
ENSG00000149357	LAMTOR1
ENSG00000162385	MAGOH
ENSG00000168734	PKIG
ENSG00000160050	CCDC28B
ENSG00000166902	MRPL16
ENSG00000170906	NDUFA3
ENSG00000141378	PTRH2
ENSG00000104381	GDAP1
ENSG00000171202	TMEM126A
ENSG00000169100	SLC25A6
ENSG00000266714	MYO15B
ENSG00000166402	TUB
ENSG00000171421	MRPL36
ENSG00000214026	MRPL23
ENSG00000239672	NME1
ENSG00000135919	SERPINE2
ENSG00000172062	SMN1
ENSG00000183617	MRPL54
ENSG00000227051	C14orf132
ENSG00000198720	ANKRD13B
ENSG00000198931	APRT
ENSG00000133315	MACROD1
ENSG00000198680	TUSC1
ENSG00000162836	ACP6
ENSG00000196976	LAGE3
ENSG00000123595	RAB9A
ENSG00000131174	COX7B
ENSG00000173141	MRPL57
ENSG00000152689	RASGRP3
ENSG00000197417	SHPK
ENSG00000187772	LIN28B
ENSG00000136425	CIB2
ENSG00000108370	RGS9
ENSG00000004779	NDUFAB1
ENSG00000083807	SLC27A5
ENSG00000136908	DPM2
ENSG00000168899	VAMP5
ENSG00000002330	BAD
ENSG00000123131	PRDX4
ENSG00000108561	C1QBP
ENSG00000116586	LAMTOR2
ENSG00000122694	GLIPR2
ENSG00000134461	ANKRD16
ENSG00000105193	RPS16
ENSG00000115350	POLE4
ENSG00000151131	C12orf45
ENSG00000115598	IL1RL2
ENSG00000139343	SNRPF
ENSG00000112378	PERP
ENSG00000228474	OST4
ENSG00000137818	RPLP1
ENSG00000107833	NPM3
ENSG00000114391	RPL24
ENSG00000147684	NDUFB9
ENSG00000121769	FABP3
ENSG00000116885	OSCP1
ENSG00000141384	TAF4B
ENSG00000133316	WDR74
ENSG00000083845	RPS5
ENSG00000142534	RPS11
ENSG00000140450	ARRDC4
ENSG00000198865	CCDC152
ENSG00000164850	GPER1
ENSG00000196368	NUDT11
ENSG00000139187	KLRG1
ENSG00000153446	C16orf89
ENSG00000157653	C9orf43
ENSG00000278828	H3C10
ENSG00000076864	RAP1GAP
ENSG00000115297	TLX2
ENSG00000133134	BEX2
ENSG00000124713	GNMT
ENSG00000110200	ANAPC15
ENSG00000270672	MTRNR2L6
ENSG00000204257	HLA-DMA
ENSG00000101000	PROCR
ENSG00000084207	GSTP1
ENSG00000151500	THYN1
ENSG00000138629	UBL7
ENSG00000178096	BOLA1
ENSG00000099800	TIMM13
ENSG00000170006	TMEM154
ENSG00000162745	OLFML2B
ENSG00000127824	TUBA4A
ENSG00000102103	PQBP1
ENSG00000179909	ZNF154
ENSG00000171984	SHLD1
ENSG00000182134	TDRKH
ENSG00000203805	PLPP4
ENSG00000165171	METTL27
ENSG00000196465	MYL6B
ENSG00000128567	PODXL
ENSG00000104998	IL27RA
ENSG00000178449	COX14
ENSG00000103363	ELOB
ENSG00000131495	NDUFA2
ENSG00000119632	IFI27L2
ENSG00000108786	HSD17B1
ENSG00000144821	MYH15
ENSG00000072818	ACAP1
ENSG00000198003	CCDC151
ENSG00000159388	BTG2
ENSG00000224877	NDUFAF8
ENSG00000173083	HPSE
ENSG00000127922	SEM1
ENSG00000189046	ALKBH2
ENSG00000118785	SPP1
ENSG00000198948	MFAP3L
ENSG00000143947	RPS27A
ENSG00000196196	HRCT1
ENSG00000125356	NDUFA1
ENSG00000183807	FAM162B
ENSG00000124243	BCAS4
ENSG00000163288	GABRB1
ENSG00000083454	P2RX5
ENSG00000267041	ZNF850
ENSG00000164237	CMBL
ENSG00000134242	PTPN22
ENSG00000163584	RPL22L1
ENSG00000074201	CLNS1A
ENSG00000135940	COX5B
ENSG00000175130	MARCKSL1
ENSG00000204219	TCEA3
ENSG00000182899	RPL35A
ENSG00000162244	RPL29
ENSG00000169684	CHRNA5
ENSG00000105672	ETV2
ENSG00000243279	PRAF2
ENSG00000266472	MRPS21
ENSG00000254726	MEX3A
ENSG00000151150	ANK3
ENSG00000174547	MRPL11
ENSG00000198873	GRK5
ENSG00000130590	SAMD10
ENSG00000008988	RPS20
ENSG00000102096	PIM2
ENSG00000221983	UBA52
ENSG00000122026	RPL21
ENSG00000108826	MRPL27
ENSG00000168653	NDUFS5
ENSG00000164125	GASK1B
ENSG00000196655	TRAPPC4
ENSG00000168061	SAC3D1
ENSG00000144713	RPL32
ENSG00000163040	CCDC74A
ENSG00000246705	H2AJ
ENSG00000175581	MRPL48
ENSG00000129235	TXNDC17
ENSG00000117691	NENF
ENSG00000186792	HYAL3
ENSG00000105372	RPS19
ENSG00000151465	CDC123
ENSG00000166228	PCBD1
ENSG00000111846	GCNT2
ENSG00000197956	S100A6
ENSG00000179846	NKPD1
ENSG00000160323	ADAMTS13
ENSG00000178127	NDUFV2
ENSG00000186907	RTN4RL2
ENSG00000007402	CACNA2D2
ENSG00000172967	XKR3
ENSG00000197191	CYSRT1
ENSG00000214212	C19orf38
ENSG00000007312	CD79B
ENSG00000102230	PCYT1B
ENSG00000109667	SLC2A9
ENSG00000113302	IL12B
ENSG00000119913	TECTB
ENSG00000126759	CFP
ENSG00000127084	FGD3
ENSG00000127399	LRRC61
ENSG00000129450	SIGLEC9
ENSG00000131203	IDO1
ENSG00000136867	SLC31A2
ENSG00000154310	TNIK
ENSG00000162881	OXER1
ENSG00000164972	C9orf24
ENSG00000166669	ATF7IP2
ENSG00000175189	INHBC
ENSG00000177459	ERICH5
ENSG00000268651	CTAG1A
ENSG00000008735	MAPK8IP2
ENSG00000115423	DNAH6
ENSG00000232388	SMIM26
ENSG00000166002	SMCO4
ENSG00000008056	SYN1
ENSG00000108231	LGI1
ENSG00000142252	GEMIN7
ENSG00000168918	INPP5D
ENSG00000184060	ADAP2
ENSG00000188833	ENTPD8
ENSG00000258405	ZNF578
ENSG00000143333	RGS16
ENSG00000261652	C15orf65
ENSG00000130707	ASS1
ENSG00000111678	C12orf57
ENSG00000147394	ZNF185
ENSG00000168477	TNXB
ENSG00000174004	NRROS
ENSG00000174276	ZNHIT2
ENSG00000142089	IFITM3
ENSG00000152147	GEMIN6
ENSG00000143977	SNRPG
ENSG00000170542	SERPINB9
ENSG00000169884	WNT10B
ENSG00000205542	TMSB4X
ENSG00000114023	FAM162A
ENSG00000197728	RPS26
ENSG00000048162	NOP16
ENSG00000134463	ECHDC3
ENSG00000130332	LSM7
ENSG00000171159	C9orf16
ENSG00000187764	SEMA4D
ENSG00000178896	EXOSC4
ENSG00000180573	H2AC6
ENSG00000171960	PPIH
ENSG00000145536	ADAMTS16
ENSG00000131469	RPL27
ENSG00000126756	UXT
ENSG00000126267	COX6B1
ENSG00000142676	RPL11
ENSG00000159231	CBR3
ENSG00000087494	PTHLH
ENSG00000164687	FABP5
ENSG00000152464	RPP38
ENSG00000165617	DACT1
ENSG00000197756	RPL37A
ENSG00000151117	TMEM86A
ENSG00000177692	DNAJC28
ENSG00000087884	AAMDC
ENSG00000112306	RPS12
ENSG00000185432	METTL7A
ENSG00000158042	MRPL17
ENSG00000182117	NOP10
ENSG00000143570	SLC39A1
ENSG00000107796	ACTA2
ENSG00000149273	RPS3
ENSG00000204065	TCEAL5
ENSG00000176383	B3GNT4
ENSG00000243147	MRPL33
ENSG00000087245	MMP2
ENSG00000187049	TMEM216
ENSG00000101222	SPEF1
ENSG00000137699	TRIM29
ENSG00000205111	CDKL4
ENSG00000077935	SMC1B
ENSG00000188818	ZDHHC11
ENSG00000158457	TSPAN33
ENSG00000130208	APOC1
ENSG00000144843	ADPRH
ENSG00000071082	RPL31
ENSG00000143256	PFDN2
ENSG00000177700	POLR2L
ENSG00000062282	DGAT2
ENSG00000168280	KIF5C
ENSG00000171130	ATP6V0E2
ENSG00000119986	AVPI1
ENSG00000125691	RPL23
ENSG00000197696	NMB
ENSG00000160345	C9orf116
ENSG00000109511	ANXA10
ENSG00000189376	C8orf76
ENSG00000166171	DPCD
ENSG00000213741	RPS29
ENSG00000134825	TMEM258
ENSG00000184922	FMNL1
ENSG00000182168	UNC5C
ENSG00000072858	SIDT1
ENSG00000167549	CORO6
ENSG00000168060	NAALADL1
ENSG00000240065	PSMB9
ENSG00000108639	SYNGR2
ENSG00000173915	ATP5MD
ENSG00000183161	FANCF
ENSG00000183018	SPNS2
ENSG00000077420	APBB1IP
ENSG00000146072	TNFRSF21
ENSG00000176340	COX8A
ENSG00000174917	MICOS13
ENSG00000100142	POLR2F
ENSG00000164587	RPS14
ENSG00000111907	TPD52L1
ENSG00000164405	UQCRQ
ENSG00000198918	RPL39
ENSG00000165609	NUDT5
ENSG00000173660	UQCRH
ENSG00000137038	DMAC1
ENSG00000176485	PLAAT3
ENSG00000137474	MYO7A
ENSG00000197279	ZNF165
ENSG00000277075	H2AC8
ENSG00000140459	CYP11A1
ENSG00000169067	ACTBL2
ENSG00000183114	FAM43B
ENSG00000101405	OXT
ENSG00000103489	XYLT1
ENSG00000112981	NME5
ENSG00000133048	CHI3L1
ENSG00000138028	CGREF1
ENSG00000140022	STON2
ENSG00000164256	PRDM9
ENSG00000184305	CCSER1
ENSG00000198185	ZNF334
ENSG00000224383	PRR29
ENSG00000284308	C2orf81
ENSG00000134470	IL15RA
ENSG00000003400	CASP10
ENSG00000113209	PCDHB5
ENSG00000104951	IL4I1
ENSG00000129214	SHBG
ENSG00000205309	NT5M
ENSG00000099260	PALMD
ENSG00000104043	ATP8B4
ENSG00000104888	SLC17A7
ENSG00000119888	EPCAM
ENSG00000132965	ALOX5AP
ENSG00000170044	ZPLD1
ENSG00000236782	AL391650.1
ENSG00000187566	NHLRC1
ENSG00000187837	H1-2
ENSG00000008118	CAMK1G
ENSG00000110492	MDK
ENSG00000181924	COA4
ENSG00000149809	TM7SF2
ENSG00000103742	IGDCC4
ENSG00000120549	KIAA1217
ENSG00000182004	SNRPE
ENSG00000164048	ZNF589
ENSG00000156711	MAPK13
ENSG00000155846	PPARGC1B
ENSG00000099795	NDUFB7
ENSG00000197345	MRPL21
ENSG00000214530	STARD10
ENSG00000125743	SNRPD2
ENSG00000104979	C19orf53
ENSG00000196839	ADA
ENSG00000198258	UBL5
ENSG00000134072	CAMK1
ENSG00000145592	RPL37
ENSG00000186787	SPIN2B
ENSG00000204428	LY6G5C
ENSG00000147123	NDUFB11
ENSG00000186340	THBS2
ENSG00000149806	FAU
ENSG00000139200	PIANP
ENSG00000198832	SELENOM
ENSG00000103490	PYCARD
ENSG00000102575	ACP5
ENSG00000204052	LRRC73
ENSG00000182013	PNMA8A
ENSG00000130255	RPL36
ENSG00000136942	RPL35
ENSG00000162174	ASRGL1
ENSG00000135917	SLC19A3
ENSG00000229117	RPL41
ENSG00000109475	RPL34
ENSG00000156804	FBXO32
ENSG00000101017	CD40
ENSG00000250479	CHCHD10
ENSG00000231500	RPS18
ENSG00000227234	SPANXB1
ENSG00000162645	GBP2
ENSG00000130203	APOE
ENSG00000204220	PFDN6
ENSG00000006606	CCL26
ENSG00000122176	FMOD
ENSG00000130592	LSP1
ENSG00000161281	COX7A1
ENSG00000166441	RPL27A
ENSG00000117477	CCDC181
ENSG00000185201	IFITM2
ENSG00000158555	GDPD5
ENSG00000156587	UBE2L6
ENSG00000008283	CYB561
ENSG00000146409	SLC18B1
ENSG00000125354	SEPTIN6
ENSG00000198821	CD247
ENSG00000170801	HTRA3
ENSG00000078579	FGF20
ENSG00000257108	NHLRC4
ENSG00000231738	TSPAN19
ENSG00000198870	STKLD1
ENSG00000271092	TLCD4-RWDD3
ENSG00000080166	DCT
ENSG00000121858	TNFSF10
ENSG00000146592	CREB5
ENSG00000273802	H2BC8
ENSG00000203877	RIPPLY2
ENSG00000166246	C16orf71
ENSG00000248713	C4orf54
ENSG00000189129	PLAC9
ENSG00000105048	TNNT1
ENSG00000125995	ROMO1
ENSG00000187608	ISG15
ENSG00000069424	KCNAB2
ENSG00000132563	REEP2
ENSG00000180730	SHISA2
ENSG00000136826	KLF4
ENSG00000128564	VGF
ENSG00000081277	PKP1
ENSG00000067992	PDK3
ENSG00000174721	FGFBP3
ENSG00000174370	C11orf45
ENSG00000157601	MX1
ENSG00000197013	ZNF429
ENSG00000139410	SDSL
ENSG00000196683	TOMM7
ENSG00000124749	COL21A1
ENSG00000185585	OLFML2A
ENSG00000126432	PRDX5
ENSG00000046774	MAGEC2
ENSG00000110700	RPS13
ENSG00000129824	RPS4Y1
ENSG00000106560	GIMAP2
ENSG00000125637	PSD4
ENSG00000177600	RPLP2
ENSG00000056291	NPFFR2
ENSG00000196372	ASB13
ENSG00000134809	TIMM10
ENSG00000172809	RPL38
ENSG00000267508	ZNF285
ENSG00000181982	CCDC149
ENSG00000185630	PBX1
ENSG00000204397	CARD16
ENSG00000176293	ZNF135
ENSG00000188372	ZP3
ENSG00000145247	OCIAD2
ENSG00000177954	RPS27
ENSG00000112320	SOBP
ENSG00000163710	PCOLCE2
ENSG00000103485	QPRT
ENSG00000152078	TLCD4
ENSG00000178078	STAP2
ENSG00000181885	CLDN7
ENSG00000175426	PCSK1
ENSG00000036672	USP2
ENSG00000132334	PTPRE
ENSG00000187624	C17orf97
ENSG00000273213	H3-2
ENSG00000248712	CCDC153
ENSG00000183850	ZNF730
ENSG00000137198	GMPR
ENSG00000089127	OAS1
ENSG00000253958	CLDN23
ENSG00000111348	ARHGDIB
ENSG00000119705	SLIRP
ENSG00000101311	FERMT1
ENSG00000007933	FMO3
ENSG00000198483	ANKRD35
ENSG00000125901	MRPS26
ENSG00000186010	NDUFA13
ENSG00000150779	TIMM8B
ENSG00000088367	EPB41L1
ENSG00000123689	G0S2
ENSG00000164683	HEY1
ENSG00000163219	ARHGAP25
ENSG00000118181	RPS25
ENSG00000102043	MTMR8
ENSG00000153404	PLEKHG4B
ENSG00000197635	DPP4
ENSG00000196503	ARL9
ENSG00000175701	MTLN
ENSG00000158373	H2BC5
ENSG00000187601	MAGEH1
ENSG00000173113	TRMT112
ENSG00000183801	OLFML1
ENSG00000101323	HAO1
ENSG00000124019	FAM124B
ENSG00000125337	KIF25
ENSG00000183206	POTEC
ENSG00000214274	ANG
ENSG00000197757	HOXC6
ENSG00000105146	AURKC
ENSG00000163517	HDAC11
ENSG00000041982	TNC
ENSG00000196154	S100A4
ENSG00000165949	IFI27
ENSG00000126882	FAM78A
ENSG00000163827	LRRC2
ENSG00000110660	SLC35F2
ENSG00000137720	C11orf1
ENSG00000171858	RPS21
ENSG00000158887	MPZ
ENSG00000197903	H2BC12
ENSG00000145287	PLAC8
ENSG00000069122	ADGRF5
ENSG00000186310	NAP1L3
ENSG00000154165	GPR15
ENSG00000166148	AVPR1A
ENSG00000167723	TRPV3
ENSG00000171234	UGT2B7
ENSG00000178187	ZNF454
ENSG00000182985	CADM1
ENSG00000187479	C11orf96
ENSG00000154646	TMPRSS15
ENSG00000095587	TLL2
ENSG00000140015	KCNH5
ENSG00000151632	AKR1C2
ENSG00000158856	DMTN
ENSG00000232810	TNF
ENSG00000130413	STK33
ENSG00000165078	CPA6
ENSG00000185614	INKA1
ENSG00000186603	HPDL
ENSG00000181418	DDN
ENSG00000134247	PTGFRN
ENSG00000085871	MGST2
ENSG00000167874	TMEM88
ENSG00000092068	SLC7A8
ENSG00000124772	CPNE5
ENSG00000132692	BCAN
ENSG00000166823	MESP1
ENSG00000229676	ZNF492
ENSG00000137841	PLCB2
ENSG00000178026	LRRC75B
ENSG00000120885	CLU
ENSG00000099957	P2RX6
ENSG00000138030	KHK
ENSG00000198353	HOXC4
ENSG00000143416	SELENBP1
ENSG00000175536	LIPT2
ENSG00000133055	MYBPH
ENSG00000178462	TUBAL3
ENSG00000183742	MACC1
ENSG00000172020	GAP43
ENSG00000198246	SLC29A3
ENSG00000135549	PKIB
ENSG00000151025	GPR158
ENSG00000140873	ADAMTS18
ENSG00000169856	ONECUT1
ENSG00000015133	CCDC88C
ENSG00000197147	LRRC8B
ENSG00000179085	DPM3
ENSG00000154451	GBP5
ENSG00000254087	LYN
ENSG00000198624	CCDC69
ENSG00000198028	ZNF560
ENSG00000142677	IL22RA1
ENSG00000203722	RAET1G
ENSG00000176571	CNBD1
ENSG00000168843	FSTL5
ENSG00000162670	BRINP3
ENSG00000101850	GPR143
ENSG00000143320	CRABP2
ENSG00000137878	GCOM1
ENSG00000152580	IGSF10
ENSG00000270885	RASL10B
ENSG00000129682	FGF13
ENSG00000136999	CCN3
ENSG00000105737	GRIK5
ENSG00000167332	OR51E2
ENSG00000123560	PLP1
ENSG00000111058	ACSS3
ENSG00000185247	MAGEA11
ENSG00000027869	SH2D2A
ENSG00000144792	ZNF660
ENSG00000144063	MALL
ENSG00000171951	SCG2
ENSG00000163492	CCDC141
ENSG00000126878	AIF1L
ENSG00000171049	FPR2
ENSG00000187689	AMTN
ENSG00000196139	AKR1C3
ENSG00000169551	CT55
ENSG00000058404	CAMK2B
ENSG00000121552	CSTA
ENSG00000184719	RNLS
ENSG00000120279	MYCT1
ENSG00000163520	FBLN2
ENSG00000112299	VNN1
ENSG00000166105	GLB1L3
ENSG00000147117	ZNF157
ENSG00000196335	STK31
ENSG00000121570	DPPA4
ENSG00000120156	TEK
ENSG00000108622	ICAM2
ENSG00000145526	CDH18
ENSG00000173269	MMRN2
ENSG00000155629	PIK3AP1
ENSG00000101938	CHRDL1
ENSG00000184232	OAF
ENSG00000143061	IGSF3
ENSG00000171517	LPAR3
ENSG00000196109	ZNF676
ENSG00000106526	ACTR3C
ENSG00000111335	OAS2
ENSG00000126970	ZC4H2
ENSG00000053108	FSTL4
ENSG00000158089	GALNT14
ENSG00000128849	CGNL1
ENSG00000170439	METTL7B
ENSG00000183251	OR51B4
ENSG00000204279	PAGE3
ENSG00000197142	ACSL5
ENSG00000140465	CYP1A1
ENSG00000169508	GPR183
ENSG00000101188	NTSR1
ENSG00000186472	PCLO
ENSG00000198934	MAGEE1
ENSG00000150275	PCDH15
ENSG00000184735	DDX53
ENSG00000142408	CACNG8
ENSG00000108176	DNAJC12
ENSG00000231389	HLA-DPA1
ENSG00000162882	HAAO
ENSG00000117594	HSD11B1
ENSG00000136383	ALPK3
ENSG00000179046	TRIML2
ENSG00000166689	PLEKHA7
ENSG00000159023	EPB41
ENSG00000087128	TMPRSS11E
ENSG00000213401	MAGEA12
ENSG00000169224	GCSAML
ENSG00000154721	JAM2
ENSG00000158825	CDA
ENSG00000069188	SDK2
ENSG00000141401	IMPA2
ENSG00000136160	EDNRB
ENSG00000102048	ASB9
ENSG00000154162	CDH12
ENSG00000010438	PRSS3
ENSG00000145934	TENM2
ENSG00000204179	PTPN20
ENSG00000068985	PAGE1
ENSG00000189299	FOXR2
ENSG00000126752	SSX1
ENSG00000198848	CES1

## Sheet: Table S4
Supplementary Table 4
1388 downregulated genes in HPNE KRAS EtOH (compared to HPNE-KRAS), that were identified only in HPNE-KRAS EtOH and absent in HPNE-EtOH vs HPNE. See Venn diagram in Figure 2C.
GeneID	GeneName
ENSG00000137872	SEMA6D
ENSG00000237515	SHISA9
ENSG00000060718	COL11A1
ENSG00000179097	HTR1F
ENSG00000137672	TRPC6
ENSG00000004948	CALCR
ENSG00000082497	SERTAD4
ENSG00000166342	NETO1
ENSG00000140563	MCTP2
ENSG00000021645	NRXN3
ENSG00000115468	EFHD1
ENSG00000102755	FLT1
ENSG00000100311	PDGFB
ENSG00000198795	ZNF521
ENSG00000181072	CHRM2
ENSG00000183798	EMILIN3
ENSG00000162415	ZSWIM5
ENSG00000153162	BMP6
ENSG00000044524	EPHA3
ENSG00000172348	RCAN2
ENSG00000166432	ZMAT1
ENSG00000154736	ADAMTS5
ENSG00000145244	CORIN
ENSG00000057294	PKP2
ENSG00000151892	GFRA1
ENSG00000183775	KCTD16
ENSG00000105784	RUNDC3B
ENSG00000123572	NRK
ENSG00000162551	ALPL
ENSG00000091129	NRCAM
ENSG00000162981	LRATD1
ENSG00000165092	ALDH1A1
ENSG00000137727	ARHGAP20
ENSG00000189056	RELN
ENSG00000139174	PRICKLE1
ENSG00000140030	GPR65
ENSG00000166394	CYB5R2
ENSG00000043591	ADRB1
ENSG00000111199	TRPV4
ENSG00000198963	RORB
ENSG00000173597	SULT1B1
ENSG00000116117	PARD3B
ENSG00000157404	KIT
ENSG00000081803	CADPS2
ENSG00000183098	GPC6
ENSG00000047648	ARHGAP6
ENSG00000112319	EYA4
ENSG00000177508	IRX3
ENSG00000178075	GRAMD1C
ENSG00000147852	VLDLR
ENSG00000085563	ABCB1
ENSG00000177694	NAALADL2
ENSG00000172572	PDE3A
ENSG00000178662	CSRNP3
ENSG00000170054	SERPINA9
ENSG00000176406	RIMS2
ENSG00000106511	MEOX2
ENSG00000106688	SLC1A1
ENSG00000127329	PTPRB
ENSG00000162630	B3GALT2
ENSG00000078053	AMPH
ENSG00000103888	CEMIP
ENSG00000253953	PCDHGB4
ENSG00000176641	RNF152
ENSG00000104321	TRPA1
ENSG00000170961	HAS2
ENSG00000113361	CDH6
ENSG00000180818	HOXC10
ENSG00000065717	TLE2
ENSG00000118276	B4GALT6
ENSG00000078401	EDN1
ENSG00000149972	CNTN5
ENSG00000101825	MXRA5
ENSG00000121068	TBX2
ENSG00000016082	ISL1
ENSG00000124225	PMEPA1
ENSG00000106714	CNTNAP3
ENSG00000179242	CDH4
ENSG00000173114	LRRN3
ENSG00000182667	NTM
ENSG00000183760	ACP7
ENSG00000104432	IL7
ENSG00000061455	PRDM6
ENSG00000078018	MAP2
ENSG00000087116	ADAMTS2
ENSG00000162687	KCNT2
ENSG00000126016	AMOT
ENSG00000183580	FBXL7
ENSG00000198478	SH3BGRL2
ENSG00000079841	RIMS1
ENSG00000139973	SYT16
ENSG00000215009	ACSM4
ENSG00000149970	CNKSR2
ENSG00000146674	IGFBP3
ENSG00000074211	PPP2R2C
ENSG00000145284	SCD5
ENSG00000136928	GABBR2
ENSG00000030419	IKZF2
ENSG00000172260	NEGR1
ENSG00000169851	PCDH7
ENSG00000187546	AGMO
ENSG00000135298	ADGRB3
ENSG00000231887	PRH1
ENSG00000183378	OVCH2
ENSG00000101746	NOL4
ENSG00000082175	PGR
ENSG00000112541	PDE10A
ENSG00000121871	SLITRK3
ENSG00000136404	TM6SF1
ENSG00000128917	DLL4
ENSG00000135678	CPM
ENSG00000139318	DUSP6
ENSG00000169184	MN1
ENSG00000262576	PCDHGA4
ENSG00000161896	IP6K3
ENSG00000172985	SH3RF3
ENSG00000073150	PANX2
ENSG00000080573	COL5A3
ENSG00000198947	DMD
ENSG00000179855	GIPC3
ENSG00000013293	SLC7A14
ENSG00000146555	SDK1
ENSG00000175040	CHST2
ENSG00000134243	SORT1
ENSG00000160838	LRRC71
ENSG00000123364	HOXC13
ENSG00000130997	POLN
ENSG00000003096	KLHL13
ENSG00000120337	TNFSF18
ENSG00000182261	NLRP10
ENSG00000082397	EPB41L3
ENSG00000152284	TCF7L1
ENSG00000118971	CCND2
ENSG00000198719	DLL1
ENSG00000146197	SCUBE3
ENSG00000154553	PDLIM3
ENSG00000168952	STXBP6
ENSG00000154556	SORBS2
ENSG00000133107	TRPC4
ENSG00000183426	NPIPA1
ENSG00000135312	HTR1B
ENSG00000023171	GRAMD1B
ENSG00000204442	FAM155A
ENSG00000184307	ZDHHC23
ENSG00000165953	SERPINA12
ENSG00000164181	ELOVL7
ENSG00000260428	SCX
ENSG00000278570	NR2E3
ENSG00000179542	SLITRK4
ENSG00000185046	ANKS1B
ENSG00000196557	CACNA1H
ENSG00000186399	GOLGA8R
ENSG00000188747	NOXA1
ENSG00000178343	SHISA3
ENSG00000170848	PSG6
ENSG00000197168	NEK5
ENSG00000213204	AL049697.1
ENSG00000137460	FHDC1
ENSG00000038427	VCAN
ENSG00000154188	ANGPT1
ENSG00000000971	CFH
ENSG00000151006	PRSS53
ENSG00000180881	CAPS2
ENSG00000164161	HHIP
ENSG00000137801	THBS1
ENSG00000005249	PRKAR2B
ENSG00000139679	LPAR6
ENSG00000101353	MROH8
ENSG00000196267	ZNF836
ENSG00000006283	CACNA1G
ENSG00000173705	SUSD5
ENSG00000182492	BGN
ENSG00000154175	ABI3BP
ENSG00000125848	FLRT3
ENSG00000134762	DSC3
ENSG00000003989	SLC7A2
ENSG00000076356	PLXNA2
ENSG00000150627	WDR17
ENSG00000092969	TGFB2
ENSG00000187908	DMBT1
ENSG00000136869	TLR4
ENSG00000156140	ADAMTS3
ENSG00000078814	MYH7B
ENSG00000131089	ARHGEF9
ENSG00000139304	PTPRQ
ENSG00000161681	SHANK1
ENSG00000144339	TMEFF2
ENSG00000114315	HES1
ENSG00000070182	SPTB
ENSG00000167157	PRRX2
ENSG00000152217	SETBP1
ENSG00000184408	KCND2
ENSG00000042832	TG
ENSG00000141449	GREB1L
ENSG00000164082	GRM2
ENSG00000172201	ID4
ENSG00000204880	KRTAP4-8
ENSG00000144868	TMEM108
ENSG00000142910	TINAGL1
ENSG00000138759	FRAS1
ENSG00000102466	FGF14
ENSG00000150637	CD226
ENSG00000133083	DCLK1
ENSG00000141750	STAC2
ENSG00000253598	SLC10A5
ENSG00000261701	HPR
ENSG00000152939	MARVELD2
ENSG00000155754	C2CD6
ENSG00000163032	VSNL1
ENSG00000091536	MYO15A
ENSG00000164796	CSMD3
ENSG00000008323	PLEKHG6
ENSG00000215912	TTC34
ENSG00000183977	PP2D1
ENSG00000185522	LMNTD2
ENSG00000081148	IMPG2
ENSG00000109163	GNRHR
ENSG00000126861	OMG
ENSG00000172318	B3GALT1
ENSG00000228594	FNDC10
ENSG00000278588	H2BC10
ENSG00000284874	AC000093.1
ENSG00000204531	POU5F1
ENSG00000213901	SLC23A3
ENSG00000157502	PWWP3B
ENSG00000115461	IGFBP5
ENSG00000187950	OVCH1
ENSG00000143127	ITGA10
ENSG00000101680	LAMA1
ENSG00000172379	ARNT2
ENSG00000183023	SLC8A1
ENSG00000140092	FBLN5
ENSG00000185950	IRS2
ENSG00000134830	C5AR2
ENSG00000111859	NEDD9
ENSG00000145147	SLIT2
ENSG00000074181	NOTCH3
ENSG00000124126	PREX1
ENSG00000169946	ZFPM2
ENSG00000180447	GAS1
ENSG00000118473	SGIP1
ENSG00000159167	STC1
ENSG00000169621	APLF
ENSG00000118513	MYB
ENSG00000173376	NDNF
ENSG00000185013	NT5C1B
ENSG00000174348	PODN
ENSG00000108387	SEPTIN4
ENSG00000197046	SIGLEC15
ENSG00000151623	NR3C2
ENSG00000144802	NFKBIZ
ENSG00000150551	LYPD1
ENSG00000117114	ADGRL2
ENSG00000138435	CHRNA1
ENSG00000120217	CD274
ENSG00000061337	LZTS1
ENSG00000152463	OLAH
ENSG00000095752	IL11
ENSG00000167244	IGF2
ENSG00000116678	LEPR
ENSG00000135636	DYSF
ENSG00000004399	PLXND1
ENSG00000151229	SLC2A13
ENSG00000179300	RTL3
ENSG00000212127	TAS2R14
ENSG00000113389	NPR3
ENSG00000177570	SAMD12
ENSG00000006453	BAIAP2L1
ENSG00000105639	JAK3
ENSG00000069667	RORA
ENSG00000138829	FBN2
ENSG00000099840	IZUMO4
ENSG00000162618	ADGRL4
ENSG00000054654	SYNE2
ENSG00000185070	FLRT2
ENSG00000253910	PCDHGB2
ENSG00000138356	AOX1
ENSG00000168779	SHOX2
ENSG00000064763	FAR2
ENSG00000171522	PTGER4
ENSG00000196611	MMP1
ENSG00000157680	DGKI
ENSG00000057657	PRDM1
ENSG00000159784	FAM131B
ENSG00000187398	LUZP2
ENSG00000149050	ZNF214
ENSG00000143248	RGS5
ENSG00000256043	CTSO
ENSG00000204941	PSG5
ENSG00000160801	PTH1R
ENSG00000243414	TICAM2
ENSG00000114279	FGF12
ENSG00000115361	ACADL
ENSG00000147180	ZNF711
ENSG00000135643	KCNMB4
ENSG00000139351	SYCP3
ENSG00000179772	FOXS1
ENSG00000183396	TMEM89
ENSG00000188783	PRELP
ENSG00000258659	TRIM34
ENSG00000010932	FMO1
ENSG00000077984	CST7
ENSG00000111886	GABRR2
ENSG00000115850	LCT
ENSG00000118113	MMP8
ENSG00000123360	PDE1B
ENSG00000124493	GRM4
ENSG00000127152	BCL11B
ENSG00000127831	VIL1
ENSG00000132554	RGS22
ENSG00000135973	GPR45
ENSG00000139540	SLC39A5
ENSG00000141293	SKAP1
ENSG00000143318	CASQ1
ENSG00000143512	HHIPL2
ENSG00000146678	IGFBP1
ENSG00000147036	LANCL3
ENSG00000148408	CACNA1B
ENSG00000153902	LGI4
ENSG00000156475	PPP2R2B
ENSG00000158321	AUTS2
ENSG00000160588	MPZL3
ENSG00000161940	BCL6B
ENSG00000163995	ABLIM2
ENSG00000169071	ROR2
ENSG00000171798	KNDC1
ENSG00000171873	ADRA1D
ENSG00000176136	MC5R
ENSG00000177462	OR2T8
ENSG00000182759	MAFA
ENSG00000184984	CHRM5
ENSG00000185269	NOTUM
ENSG00000189252	SPANXN3
ENSG00000196468	FGF16
ENSG00000197444	OGDHL
ENSG00000203872	C6orf163
ENSG00000205832	C16orf96
ENSG00000206384	COL6A6
ENSG00000225362	CT62
ENSG00000225950	NTF4
ENSG00000229474	PATL2
ENSG00000254536	AL360181.3
ENSG00000254636	ARMS2
ENSG00000259030	FPGT-TNNI3K
ENSG00000261408	TEN1-CDK3
ENSG00000268182	SMIM17
ENSG00000048540	LMO3
ENSG00000168702	LRP1B
ENSG00000185742	C11orf87
ENSG00000101977	MCF2
ENSG00000185008	ROBO2
ENSG00000104290	FZD3
ENSG00000119608	PROX2
ENSG00000132855	ANGPTL3
ENSG00000178965	ERICH3
ENSG00000180834	MAP6D1
ENSG00000254656	RTL1
ENSG00000135437	RDH5
ENSG00000101542	CDH20
ENSG00000053747	LAMA3
ENSG00000064692	SNCAIP
ENSG00000111490	TBC1D30
ENSG00000124721	DNAH8
ENSG00000136541	ERMN
ENSG00000143552	NUP210L
ENSG00000144668	ITGA9
ENSG00000146352	CLVS2
ENSG00000180929	GPR62
ENSG00000162148	PPP1R32
ENSG00000173698	ADGRG2
ENSG00000099284	MACROH2A2
ENSG00000105963	ADAP1
ENSG00000132749	TESMIN
ENSG00000111305	GSG1
ENSG00000002587	HS3ST1
ENSG00000149527	PLCH2
ENSG00000231924	PSG1
ENSG00000141527	CARD14
ENSG00000176532	PRR15
ENSG00000249853	HS3ST5
ENSG00000166033	HTRA1
ENSG00000197467	COL13A1
ENSG00000198959	TGM2
ENSG00000028277	POU2F2
ENSG00000165246	NLGN4Y
ENSG00000179869	ABCA13
ENSG00000164418	GRIK2
ENSG00000073910	FRY
ENSG00000118523	CCN2
ENSG00000150938	CRIM1
ENSG00000114541	FRMD4B
ENSG00000171791	BCL2
ENSG00000060140	STYK1
ENSG00000197442	MAP3K5
ENSG00000254122	PCDHGB7
ENSG00000144230	GPR17
ENSG00000171368	TPPP
ENSG00000196549	MME
ENSG00000136997	MYC
ENSG00000108932	SLC16A6
ENSG00000196460	RFX8
ENSG00000139209	SLC38A4
ENSG00000197646	PDCD1LG2
ENSG00000172915	NBEA
ENSG00000116016	EPAS1
ENSG00000135205	CCDC146
ENSG00000050628	PTGER3
ENSG00000184343	SRPK3
ENSG00000120051	CFAP58
ENSG00000107282	APBA1
ENSG00000187800	PEAR1
ENSG00000110723	EXPH5
ENSG00000099822	HCN2
ENSG00000135338	LCA5
ENSG00000130751	NPAS1
ENSG00000149451	ADAM33
ENSG00000178726	THBD
ENSG00000163536	SERPINI1
ENSG00000118503	TNFAIP3
ENSG00000164176	EDIL3
ENSG00000197555	SIPA1L1
ENSG00000101577	LPIN2
ENSG00000169933	FRMPD4
ENSG00000171246	NPTX1
ENSG00000154734	ADAMTS1
ENSG00000164023	SGMS2
ENSG00000182871	COL18A1
ENSG00000261934	PCDHGA9
ENSG00000213139	CRYGS
ENSG00000182809	CRIP2
ENSG00000213694	S1PR3
ENSG00000187678	SPRY4
ENSG00000067798	NAV3
ENSG00000116675	DNAJC6
ENSG00000136153	LMO7
ENSG00000167693	NXN
ENSG00000095951	HIVEP1
ENSG00000140937	CDH11
ENSG00000001617	SEMA3F
ENSG00000170989	S1PR1
ENSG00000120215	MLANA
ENSG00000187808	SOWAHD
ENSG00000176920	FUT2
ENSG00000197599	CCDC154
ENSG00000188993	LRRC66
ENSG00000143178	TBX19
ENSG00000181856	SLC2A4
ENSG00000109072	VTN
ENSG00000136457	CHAD
ENSG00000196338	NLGN3
ENSG00000135525	MAP7
ENSG00000185669	SNAI3
ENSG00000069696	DRD4
ENSG00000113248	PCDHB15
ENSG00000119866	BCL11A
ENSG00000154252	GAL3ST2
ENSG00000161509	GRIN2C
ENSG00000143473	KCNH1
ENSG00000115339	GALNT3
ENSG00000151067	CACNA1C
ENSG00000072163	LIMS2
ENSG00000111110	PPM1H
ENSG00000155816	FMN2
ENSG00000090924	PLEKHG2
ENSG00000068024	HDAC4
ENSG00000144810	COL8A1
ENSG00000113971	NPHP3
ENSG00000166839	ANKDD1A
ENSG00000188906	LRRK2
ENSG00000078177	N4BP2
ENSG00000171617	ENC1
ENSG00000071575	TRIB2
ENSG00000186814	ZSCAN30
ENSG00000138675	FGF5
ENSG00000284770	TBCE
ENSG00000219626	FAM228B
ENSG00000165804	ZNF219
ENSG00000198739	LRRTM3
ENSG00000137449	CPEB2
ENSG00000120833	SOCS2
ENSG00000026036	RTEL1-TNFRSF6B
ENSG00000144891	AGTR1
ENSG00000149201	CCDC81
ENSG00000248905	FMN1
ENSG00000135842	NIBAN1
ENSG00000145335	SNCA
ENSG00000166750	SLFN5
ENSG00000172733	PURG
ENSG00000101639	CEP192
ENSG00000105711	SCN1B
ENSG00000183668	PSG9
ENSG00000153237	CCDC148
ENSG00000142178	SIK1
ENSG00000197140	ADAM32
ENSG00000179104	TMTC2
ENSG00000110944	IL23A
ENSG00000142871	CCN1
ENSG00000123700	KCNJ2
ENSG00000173530	TNFRSF10D
ENSG00000178752	ERFE
ENSG00000204406	MBD5
ENSG00000141052	MYOCD
ENSG00000104881	PPP1R13L
ENSG00000205269	TMEM170B
ENSG00000121716	PILRB
ENSG00000102554	KLF5
ENSG00000177409	SAMD9L
ENSG00000189195	BTBD8
ENSG00000180914	OXTR
ENSG00000087589	CASS4
ENSG00000145362	ANK2
ENSG00000213397	HAUS7
ENSG00000180875	GREM2
ENSG00000168282	MGAT2
ENSG00000152763	WDR78
ENSG00000151690	MFSD6
ENSG00000083857	FAT1
ENSG00000125430	HS3ST3B1
ENSG00000163513	TGFBR2
ENSG00000113319	RASGRF2
ENSG00000004777	ARHGAP33
ENSG00000115380	EFEMP1
ENSG00000006468	ETV1
ENSG00000106070	GRB10
ENSG00000145555	MYO10
ENSG00000060656	PTPRU
ENSG00000182700	IGIP
ENSG00000107984	DKK1
ENSG00000119723	COQ6
ENSG00000033122	LRRC7
ENSG00000129757	CDKN1C
ENSG00000197506	SLC28A3
ENSG00000183091	NEB
ENSG00000232653	GOLGA8N
ENSG00000184304	PRKD1
ENSG00000123612	ACVR1C
ENSG00000219607	PPP1R3G
ENSG00000132205	EMILIN2
ENSG00000130529	TRPM4
ENSG00000205133	TRIQK
ENSG00000138449	SLC40A1
ENSG00000135318	NT5E
ENSG00000176771	NCKAP5
ENSG00000163703	CRELD1
ENSG00000166924	NYAP1
ENSG00000138792	ENPEP
ENSG00000225830	ERCC6
ENSG00000180998	GPR137C
ENSG00000132639	SNAP25
ENSG00000125740	FOSB
ENSG00000167377	ZNF23
ENSG00000170214	ADRA1B
ENSG00000172901	LVRN
ENSG00000196110	ZNF699
ENSG00000136573	BLK
ENSG00000054983	GALC
ENSG00000049192	ADAMTS6
ENSG00000118922	KLF12
ENSG00000170017	ALCAM
ENSG00000008300	CELSR3
ENSG00000269858	EGLN2
ENSG00000225614	ZNF469
ENSG00000101210	EEF1A2
ENSG00000284946	AC068831.8
ENSG00000206538	VGLL3
ENSG00000174136	RGMB
ENSG00000127415	IDUA
ENSG00000182685	BRICD5
ENSG00000105514	RAB3D
ENSG00000122641	INHBA
ENSG00000149948	HMGA2
ENSG00000039139	DNAH5
ENSG00000175322	ZNF519
ENSG00000110628	SLC22A18
ENSG00000102032	RENBP
ENSG00000187391	MAGI2
ENSG00000221843	C2orf16
ENSG00000114251	WNT5A
ENSG00000169760	NLGN1
ENSG00000006459	KDM7A
ENSG00000107485	GATA3
ENSG00000151553	FAM160B1
ENSG00000067141	NEO1
ENSG00000112144	CILK1
ENSG00000134363	FST
ENSG00000185716	MOSMO
ENSG00000185532	PRKG1
ENSG00000253846	PCDHGA10
ENSG00000143412	ANXA9
ENSG00000104899	AMH
ENSG00000285053	TBCE
ENSG00000104728	ARHGEF10
ENSG00000170323	FABP4
ENSG00000114948	ADAM23
ENSG00000178568	ERBB4
ENSG00000120899	PTK2B
ENSG00000163157	TMOD4
ENSG00000172650	AGAP5
ENSG00000213889	PPM1N
ENSG00000102760	RGCC
ENSG00000133958	UNC79
ENSG00000226650	KIF4B
ENSG00000184937	WT1
ENSG00000204420	MPIG6B
ENSG00000213213	CCDC183
ENSG00000102524	TNFSF13B
ENSG00000279000	OR10A6
ENSG00000197172	MAGEA6
ENSG00000081052	COL4A4
ENSG00000100399	CHADL
ENSG00000105261	OVOL3
ENSG00000112053	SLC26A8
ENSG00000124678	TCP11
ENSG00000127588	GNG13
ENSG00000156042	CFAP70
ENSG00000156097	GPR61
ENSG00000158714	SLAMF8
ENSG00000163993	S100P
ENSG00000166145	SPINT1
ENSG00000170262	MRAP
ENSG00000180245	RRH
ENSG00000196860	TOMM20L
ENSG00000204583	LRCOL1
ENSG00000016402	IL20RA
ENSG00000036530	CYP46A1
ENSG00000039987	BEST2
ENSG00000070031	SCT
ENSG00000070808	CAMK2A
ENSG00000071073	MGAT4A
ENSG00000073067	CYP2W1
ENSG00000075275	CELSR1
ENSG00000077264	PAK3
ENSG00000092067	CEBPE
ENSG00000101198	NKAIN4
ENSG00000102145	GATA1
ENSG00000104044	OCA2
ENSG00000104967	NOVA2
ENSG00000105523	FAM83E
ENSG00000106648	GALNTL5
ENSG00000111729	CLEC4A
ENSG00000112936	C7
ENSG00000115221	ITGB6
ENSG00000116745	RPE65
ENSG00000117480	FAAH
ENSG00000121318	TAS2R10
ENSG00000121577	POPDC2
ENSG00000121764	HCRTR1
ENSG00000121905	HPCA
ENSG00000124140	SLC12A5
ENSG00000125084	WNT1
ENSG00000126467	TSKS
ENSG00000128610	FEZF1
ENSG00000130287	NCAN
ENSG00000131097	HIGD1B
ENSG00000131398	KCNC3
ENSG00000131771	PPP1R1B
ENSG00000132958	TPTE2
ENSG00000134376	CRB1
ENSG00000134551	PRH2
ENSG00000135100	HNF1A
ENSG00000135517	MIP
ENSG00000135577	NMBR
ENSG00000137491	SLCO2B1
ENSG00000137757	CASP5
ENSG00000139144	PIK3C2G
ENSG00000139220	PPFIA2
ENSG00000139547	RDH16
ENSG00000141469	SLC14A1
ENSG00000141579	ZNF750
ENSG00000144820	ADGRG7
ENSG00000145721	LIX1
ENSG00000147571	CRH
ENSG00000149654	CDH22
ENSG00000150873	C2orf50
ENSG00000152128	TMEM163
ENSG00000152154	TMEM178A
ENSG00000154016	GRAP
ENSG00000157766	ACAN
ENSG00000159723	AGRP
ENSG00000160867	FGFR4
ENSG00000161082	CELF5
ENSG00000161405	IKZF3
ENSG00000163283	ALPP
ENSG00000163687	DNASE1L3
ENSG00000164411	GJB7
ENSG00000164898	FMC1
ENSG00000166831	RBPMS2
ENSG00000166840	GLYATL1
ENSG00000167414	GNG8
ENSG00000167614	TTYH1
ENSG00000168594	ADAM29
ENSG00000168676	KCTD19
ENSG00000169064	ZBBX
ENSG00000169783	LINGO1
ENSG00000170509	HSD17B13
ENSG00000171747	LGALS4
ENSG00000171819	ANGPTL7
ENSG00000172497	ACOT12
ENSG00000172717	FAM71D
ENSG00000174038	C9orf131
ENSG00000174607	UGT8
ENSG00000175097	RAG2
ENSG00000175311	ANKS4B
ENSG00000175485	OR52W1
ENSG00000176601	MAP3K19
ENSG00000177238	TRIM72
ENSG00000177791	MYOZ1
ENSG00000179674	ARL14
ENSG00000180720	CHRM4
ENSG00000181215	C4orf50
ENSG00000182175	RGMA
ENSG00000182870	GALNT9
ENSG00000183044	ABAT
ENSG00000183281	PLGLB1
ENSG00000183918	SH2D1A
ENSG00000184599	TAFA3
ENSG00000185130	H2BC13
ENSG00000185686	PRAME
ENSG00000185958	FAM186A
ENSG00000186207	LCE5A
ENSG00000186212	SOWAHB
ENSG00000186583	SPATC1
ENSG00000186648	CARMIL3
ENSG00000187513	GJA4
ENSG00000187862	TTC24
ENSG00000189326	SPANXN4
ENSG00000189377	CXCL17
ENSG00000197177	ADGRA1
ENSG00000197446	CYP2F1
ENSG00000197893	NRAP
ENSG00000198033	TUBA3C
ENSG00000198088	NUP62CL
ENSG00000198099	ADH4
ENSG00000198523	PLN
ENSG00000198535	C2CD4A
ENSG00000198553	KCNRG
ENSG00000198681	MAGEA1
ENSG00000203546	AL139353.1
ENSG00000203852	H3C15
ENSG00000204176	SYT15
ENSG00000205704	LINC00634
ENSG00000205710	C17orf107
ENSG00000205838	TTC23L
ENSG00000214050	FBXO16
ENSG00000215131	C16orf90
ENSG00000218823	PAPOLB
ENSG00000223573	TINCR
ENSG00000234289	H2BS1
ENSG00000235034	C19orf81
ENSG00000235098	ANKRD65
ENSG00000242852	ZNF709
ENSG00000243130	PSG11
ENSG00000243896	OR2A7
ENSG00000257065	AL049844.1
ENSG00000261739	GOLGA8S
ENSG00000262481	TMEM256-PLSCR3
ENSG00000265118	AC134669.1
ENSG00000269533	AC003002.3
ENSG00000273079	GRIN2B
ENSG00000278889	OR2S2
ENSG00000283632	EXOC3L2
ENSG00000283761	AC118553.2
ENSG00000284299	AL590132.1
ENSG00000284820	AC068946.2
ENSG00000285480	H2BE1
ENSG00000285854	AC010197.2
ENSG00000100079	LGALS2
ENSG00000179603	GRM8
ENSG00000233024	NPIPA9
ENSG00000235631	RNF148
ENSG00000131503	ANKHD1
ENSG00000123496	IL13RA2
ENSG00000057468	MSH4
ENSG00000171044	XKR6
ENSG00000132872	SYT4
ENSG00000132915	PDE6A
ENSG00000138315	OIT3
ENSG00000152785	BMP3
ENSG00000158525	CPA5
ENSG00000174640	SLCO2A1
ENSG00000188958	UTS2B
ENSG00000196420	S100A5
ENSG00000248483	POU5F2
ENSG00000196104	SPOCK3
ENSG00000008516	MMP25
ENSG00000035664	DAPK2
ENSG00000071991	CDH19
ENSG00000101812	H2BW2
ENSG00000107317	PTGDS
ENSG00000109255	NMU
ENSG00000117009	KMO
ENSG00000128655	PDE11A
ENSG00000128683	GAD1
ENSG00000129946	SHC2
ENSG00000138892	TTLL8
ENSG00000142513	ACP4
ENSG00000144152	FBLN7
ENSG00000147138	GPR174
ENSG00000158055	GRHL3
ENSG00000162032	SPSB3
ENSG00000162344	FGF19
ENSG00000164512	ANKRD55
ENSG00000164746	C7orf57
ENSG00000170498	KISS1
ENSG00000172508	CARNS1
ENSG00000175175	PPM1E
ENSG00000178623	GPR35
ENSG00000179399	GPC5
ENSG00000182329	KIAA2012
ENSG00000184144	CNTN2
ENSG00000196341	OR8D1
ENSG00000203727	SAMD5
ENSG00000203734	ECT2L
ENSG00000206113	CFAP99
ENSG00000223510	CDRT15
ENSG00000225526	MKRN2OS
ENSG00000236699	ARHGEF38
ENSG00000249437	NAIP
ENSG00000254505	CHMP4A
ENSG00000261582	AL121753.1
ENSG00000274386	TMEM269
ENSG00000285231	OOSP3
ENSG00000240764	PCDHGC5
ENSG00000109265	CRACD
ENSG00000124251	TP53TG5
ENSG00000188739	RBM34
ENSG00000180336	MEIOC
ENSG00000138161	CUZD1
ENSG00000187372	PCDHB13
ENSG00000068078	FGFR3
ENSG00000205177	C11orf91
ENSG00000006747	SCIN
ENSG00000091428	RAPGEF4
ENSG00000106336	FBXO24
ENSG00000141738	GRB7
ENSG00000188488	SERPINA5
ENSG00000188869	TMC3
ENSG00000286219	NOTCH2NLC
ENSG00000126785	RHOJ
ENSG00000162188	GNG3
ENSG00000185818	NAT8L
ENSG00000229894	GK3P
ENSG00000257315	ZBED6
ENSG00000104953	TLE6
ENSG00000110436	SLC1A2
ENSG00000160396	HIPK4
ENSG00000165716	DIPK1B
ENSG00000186919	ZACN
ENSG00000198569	SLC34A3
ENSG00000214338	SOGA3
ENSG00000132141	CCT6B
ENSG00000132464	ENAM
ENSG00000134962	KLB
ENSG00000135373	EHF
ENSG00000148832	PAOX
ENSG00000160282	FTCD
ENSG00000185689	C6orf201
ENSG00000222047	C10orf55
ENSG00000284512	AC092718.8
ENSG00000105519	CAPS
ENSG00000254996	ANKHD1-EIF4EBP3
ENSG00000180628	PCGF5
ENSG00000102384	CENPI
ENSG00000188112	C6orf132
ENSG00000050344	NFE2L3
ENSG00000077585	GPR137B
ENSG00000158859	ADAMTS4
ENSG00000162946	DISC1
ENSG00000101745	ANKRD12
ENSG00000188549	CCDC9B
ENSG00000147650	LRP12
ENSG00000069020	MAST4
ENSG00000003436	TFPI
ENSG00000173482	PTPRM
ENSG00000135048	CEMIP2
ENSG00000072195	SPEG
ENSG00000154845	PPP4R1
ENSG00000112414	ADGRG6
ENSG00000121297	TSHZ3
ENSG00000175066	GK5
ENSG00000139508	SLC46A3
ENSG00000139083	ETV6
ENSG00000137269	LRRC1
ENSG00000175471	MCTP1
ENSG00000184988	TMEM106A
ENSG00000133640	LRRIQ1
ENSG00000113578	FGF1
ENSG00000214944	ARHGEF28
ENSG00000224531	SMIM13
ENSG00000151062	CACNA2D4
ENSG00000186300	ZNF555
ENSG00000149571	KIRREL3
ENSG00000168502	MTCL1
ENSG00000122862	SRGN
ENSG00000178919	FOXE1
ENSG00000142279	WTIP
ENSG00000187231	SESTD1
ENSG00000153956	CACNA2D1
ENSG00000013288	MAN2B2
ENSG00000105464	GRIN2D
ENSG00000015479	MATR3
ENSG00000164484	TMEM200A
ENSG00000259207	ITGB3
ENSG00000196924	FLNA
ENSG00000162407	PLPP3
ENSG00000114019	AMOTL2
ENSG00000175806	MSRA
ENSG00000144959	NCEH1
ENSG00000130827	PLXNA3
ENSG00000168528	SERINC2
ENSG00000105376	ICAM5
ENSG00000166073	GPR176
ENSG00000145242	EPHA5
ENSG00000135540	NHSL1
ENSG00000148677	ANKRD1
ENSG00000180801	ARSJ
ENSG00000158290	CUL4B
ENSG00000115507	OTX1
ENSG00000258366	RTEL1
ENSG00000136943	CTSV
ENSG00000064687	ABCA7
ENSG00000153214	TMEM87B
ENSG00000146802	TMEM168
ENSG00000183779	ZNF703
ENSG00000105894	PTN
ENSG00000138448	ITGAV
ENSG00000243244	STON1
ENSG00000169282	KCNAB1
ENSG00000139160	ETFBKMT
ENSG00000151967	SCHIP1
ENSG00000164776	PHKG1
ENSG00000117472	TSPAN1
ENSG00000183691	NOG
ENSG00000162711	NLRP3
ENSG00000065413	ANKRD44
ENSG00000159263	SIM2
ENSG00000171451	DSEL
ENSG00000162994	CLHC1
ENSG00000133138	TBC1D8B
ENSG00000106034	CPED1
ENSG00000285043	AC093512.2
ENSG00000181751	MACIR
ENSG00000073756	PTGS2
ENSG00000166398	KIAA0355
ENSG00000213949	ITGA1
ENSG00000134769	DTNA
ENSG00000170396	ZNF804A
ENSG00000215883	CYB5RL
ENSG00000114646	CSPG5
ENSG00000166333	ILK
ENSG00000204427	ABHD16A
ENSG00000163141	BNIPL
ENSG00000164010	ERMAP
ENSG00000166762	CATSPER2
ENSG00000170909	OSCAR
ENSG00000144583	MARCHF4
ENSG00000105339	DENND3
ENSG00000177707	NECTIN3
ENSG00000123342	MMP19
ENSG00000197457	STMN3
ENSG00000172766	NAA16
ENSG00000181045	SLC26A11
ENSG00000128791	TWSG1
ENSG00000110693	SOX6
ENSG00000008710	PKD1
ENSG00000112902	SEMA5A
ENSG00000151773	CCDC122
ENSG00000151846	PABPC3
ENSG00000163734	CXCL3
ENSG00000124177	CHD6
ENSG00000139874	SSTR1
ENSG00000104983	CCDC61
ENSG00000162433	AK4
ENSG00000119681	LTBP2
ENSG00000197119	SLC25A29
ENSG00000187720	THSD4
ENSG00000166510	CCDC68
ENSG00000166532	RIMKLB
ENSG00000146904	EPHA1
ENSG00000183186	C2CD4C
ENSG00000169174	PCSK9
ENSG00000150471	ADGRL3
ENSG00000101162	TUBB1
ENSG00000188277	C15orf62
ENSG00000123892	RAB38
ENSG00000182575	NXPH3
ENSG00000133392	MYH11
ENSG00000197776	KLHDC1
ENSG00000198001	IRAK4
ENSG00000172037	LAMB2
ENSG00000090006	LTBP4
ENSG00000146247	PHIP
ENSG00000155111	CDK19
ENSG00000048052	HDAC9
ENSG00000151338	MIPOL1
ENSG00000085117	CD82
ENSG00000101596	SMCHD1
ENSG00000152223	EPG5
ENSG00000102878	HSF4
ENSG00000214021	TTLL3
ENSG00000143867	OSR1
ENSG00000073331	ALPK1
ENSG00000184381	PLA2G6
ENSG00000147174	GCNA
ENSG00000171105	INSR
ENSG00000198121	LPAR1
ENSG00000198363	ASPH
ENSG00000113369	ARRDC3
ENSG00000196876	SCN8A
ENSG00000109790	KLHL5
ENSG00000204305	AGER
ENSG00000137098	SPAG8
ENSG00000268655	AC008687.4
ENSG00000091137	SLC26A4
ENSG00000183287	CCBE1
ENSG00000094975	SUCO
ENSG00000099998	GGT5
ENSG00000100330	MTMR3
ENSG00000065308	TRAM2
ENSG00000175745	NR2F1
ENSG00000003987	MTMR7
ENSG00000138771	SHROOM3
ENSG00000164741	DLC1
ENSG00000119280	C1orf198
ENSG00000153904	DDAH1
ENSG00000035115	SH3YL1
ENSG00000164749	HNF4G
ENSG00000137936	BCAR3
ENSG00000165029	ABCA1
ENSG00000205517	RGL3
ENSG00000126464	PRR12
ENSG00000186951	PPARA
ENSG00000222009	BTBD19
ENSG00000181458	TMEM45A
ENSG00000150457	LATS2
ENSG00000172469	MANEA
ENSG00000140323	DISP2
ENSG00000162631	NTNG1
ENSG00000181016	LSMEM1
ENSG00000262209	PCDHGB3
ENSG00000262655	SPON1
ENSG00000241343	RPL36A
ENSG00000083799	CYLD
ENSG00000177453	NIM1K
ENSG00000286522	H3C2
ENSG00000105929	ATP6V0A4
ENSG00000180815	MAP3K15
ENSG00000078596	ITM2A
ENSG00000176928	GCNT4
ENSG00000248643	RBM14-RBM4
ENSG00000009724	MASP2
ENSG00000091879	ANGPT2
ENSG00000156299	TIAM1
ENSG00000182631	RXFP3
ENSG00000137745	MMP13
ENSG00000277758	FO681492.1
ENSG00000178904	DPY19L3
ENSG00000139734	DIAPH3
ENSG00000175548	ALG10B
ENSG00000106392	C1GALT1
ENSG00000173517	PEAK1
ENSG00000155744	FAM126B
ENSG00000102158	MAGT1
ENSG00000151012	SLC7A11
ENSG00000113916	BCL6
ENSG00000114698	PLSCR4
ENSG00000078804	TP53INP2
ENSG00000144426	NBEAL1
ENSG00000115414	FN1
ENSG00000158023	WDR66
ENSG00000138658	ZGRF1
ENSG00000253873	PCDHGA11
ENSG00000163393	SLC22A15
ENSG00000157353	FCSK
ENSG00000178852	EFCAB13
ENSG00000155324	GRAMD2B
ENSG00000160298	C21orf58
ENSG00000138166	DUSP5
ENSG00000139132	FGD4
ENSG00000167615	LENG8
ENSG00000141448	GATA6
ENSG00000153531	ADPRHL1
ENSG00000135835	KIAA1614
ENSG00000177888	ZBTB41
ENSG00000094916	CBX5
ENSG00000144445	KANSL1L
ENSG00000114270	COL7A1
ENSG00000147526	TACC1
ENSG00000102181	CD99L2
ENSG00000275832	ARHGAP23
ENSG00000137076	TLN1
ENSG00000196576	PLXNB2
ENSG00000184226	PCDH9
ENSG00000164008	C1orf50
ENSG00000163590	PPM1L
ENSG00000110092	CCND1
ENSG00000101574	METTL4
ENSG00000125538	IL1B
ENSG00000121454	LHX4
ENSG00000162944	RFTN2
ENSG00000257727	CNPY2
ENSG00000157227	MMP14
ENSG00000177943	MAMDC4
ENSG00000143847	PPFIA4
ENSG00000106366	SERPINE1
ENSG00000187957	DNER
ENSG00000196247	ZNF107
ENSG00000119242	CCDC92
ENSG00000120738	EGR1
ENSG00000069431	ABCC9
ENSG00000154265	ABCA5
ENSG00000197948	FCHSD1
ENSG00000168300	PCMTD1
ENSG00000136378	ADAMTS7
ENSG00000172159	FRMD3
ENSG00000185920	PTCH1
ENSG00000163297	ANTXR2
ENSG00000116001	TIA1
ENSG00000280433	FP565260.6
ENSG00000215788	TNFRSF25
ENSG00000187775	DNAH17
ENSG00000163467	TSACC
ENSG00000188760	TMEM198
ENSG00000204956	PCDHGA1
ENSG00000163617	CCDC191
ENSG00000246922	UBAP1L
ENSG00000182568	SATB1
ENSG00000129353	SLC44A2
ENSG00000141376	BCAS3
ENSG00000145715	RASA1
ENSG00000072415	MPP5
ENSG00000106665	CLIP2
ENSG00000146373	RNF217
ENSG00000198108	CHSY3
ENSG00000147202	DIAPH2
ENSG00000013297	CLDN11
ENSG00000146648	EGFR
ENSG00000005893	LAMP2
ENSG00000138623	SEMA7A
ENSG00000100625	SIX4
ENSG00000188647	PTAR1
ENSG00000138119	MYOF
ENSG00000106415	GLCCI1
ENSG00000142627	EPHA2
ENSG00000153317	ASAP1
ENSG00000072133	RPS6KA6
ENSG00000181450	ZNF678
ENSG00000105429	MEGF8
ENSG00000253368	TRNP1
ENSG00000152332	UHMK1
ENSG00000079482	OPHN1
ENSG00000166845	C18orf54
ENSG00000155008	APOOL
ENSG00000068366	ACSL4
ENSG00000139926	FRMD6
ENSG00000169504	CLIC4
ENSG00000181744	DIPK2A
ENSG00000172123	SLFN12
ENSG00000278384	AL354822.1
ENSG00000076770	MBNL3
ENSG00000181350	LRRC75A
ENSG00000108960	MMD
ENSG00000182957	SPATA13
ENSG00000198853	RUSC2
ENSG00000074590	NUAK1
ENSG00000164066	INTU
ENSG00000117226	GBP3
ENSG00000005884	ITGA3
ENSG00000163660	CCNL1
ENSG00000181690	PLAG1
ENSG00000157064	NMNAT2
ENSG00000115271	GCA
ENSG00000100299	ARSA
ENSG00000204764	RANBP17
ENSG00000168621	GDNF
ENSG00000063438	AHRR
ENSG00000163359	COL6A3
ENSG00000144320	LNPK
ENSG00000123453	SARDH
ENSG00000073712	FERMT2
ENSG00000160201	U2AF1
ENSG00000109066	TMEM104
ENSG00000070778	PTPN21
ENSG00000179588	ZFPM1
ENSG00000179833	SERTAD2
ENSG00000174059	CD34
ENSG00000001631	KRIT1
ENSG00000139629	GALNT6
ENSG00000196646	ZNF136
ENSG00000076067	RBMS2
ENSG00000155016	CYP2U1
ENSG00000109046	WSB1
ENSG00000138376	BARD1
ENSG00000068885	IFT80
ENSG00000116903	EXOC8
ENSG00000137845	ADAM10
ENSG00000138316	ADAMTS14
ENSG00000142156	COL6A1
ENSG00000133687	TMTC1
ENSG00000127720	METTL25
ENSG00000163110	PDLIM5
ENSG00000163697	APBB2
ENSG00000136492	BRIP1
ENSG00000128159	TUBGCP6
ENSG00000147162	OGT
ENSG00000169826	CSGALNACT2
ENSG00000176678	FOXL1
ENSG00000148400	NOTCH1
ENSG00000134294	SLC38A2
ENSG00000117152	RGS4
ENSG00000075702	WDR62
ENSG00000114554	PLXNA1
ENSG00000143850	PLEKHA6
ENSG00000177675	CD163L1
ENSG00000163349	HIPK1
ENSG00000110031	LPXN
ENSG00000162616	DNAJB4
ENSG00000188811	NHLRC3
ENSG00000175662	TOM1L2
ENSG00000137070	IL11RA
ENSG00000105738	SIPA1L3
ENSG00000103995	CEP152
ENSG00000113739	STC2
ENSG00000213625	LEPROT
ENSG00000157240	FZD1
ENSG00000102125	TAZ
ENSG00000143384	MCL1
ENSG00000171150	SOCS5
ENSG00000151883	PARP8
ENSG00000152767	FARP1
ENSG00000047365	ARAP2
ENSG00000134531	EMP1
ENSG00000163430	FSTL1
ENSG00000066279	ASPM
ENSG00000112893	MAN2A1
ENSG00000188157	AGRN
ENSG00000156500	FAM122C
ENSG00000115657	ABCB6
ENSG00000164211	STARD4
ENSG00000145777	TSLP
ENSG00000139631	CSAD
ENSG00000255423	EBLN2
ENSG00000007952	NOX1
ENSG00000236383	CCDC200
ENSG00000172476	RAB40A
ENSG00000037965	HOXC8
ENSG00000157343	ARMC12
ENSG00000258388	PPT2-EGFL8
ENSG00000120327	PCDHB14
ENSG00000126010	GRPR
ENSG00000128346	C22orf23
ENSG00000220201	ZGLP1
ENSG00000145040	UCN2
ENSG00000171962	DRC3
ENSG00000164406	LEAP2
ENSG00000164933	SLC25A32
ENSG00000174500	GCSAM
ENSG00000184254	ALDH1A3
ENSG00000133983	COX16
ENSG00000243660	ZNF487
ENSG00000204149	AGAP6
ENSG00000154678	PDE1C
ENSG00000145416	MARCHF1
ENSG00000256029	AL590560.2
ENSG00000120500	ARR3
ENSG00000137133	HINT2
ENSG00000164707	SLC13A4
ENSG00000165621	OXGR1
ENSG00000075790	BCAP29
ENSG00000107742	SPOCK2
ENSG00000119725	ZNF410
ENSG00000135127	BICDL1
ENSG00000177494	ZBED2
ENSG00000205238	SPDYE2
ENSG00000215817	ZC3H11B
ENSG00000047597	XK
ENSG00000124091	GCNT7
ENSG00000142347	MYO1F
ENSG00000143632	ACTA1
ENSG00000164520	RAET1E
ENSG00000168334	XIRP1
ENSG00000171970	ZNF57
ENSG00000172209	GPR22
ENSG00000178826	TMEM139
ENSG00000184261	KCNK12
ENSG00000184619	KRBA2
ENSG00000189334	S100A14
ENSG00000196811	CHRNG
ENSG00000236761	CTAGE9
ENSG00000281883	AL512506.3
ENSG00000117598	PLPPR5
ENSG00000118557	PMFBP1
ENSG00000188396	TCTEX1D4
ENSG00000196381	ZNF781
ENSG00000197826	CFAP299
ENSG00000184985	SORCS2
ENSG00000171227	TMEM37
ENSG00000010319	SEMA3G
ENSG00000118298	CA14
ENSG00000128045	RASL11B
ENSG00000135929	CYP27A1
ENSG00000176092	CRYBG2
ENSG00000197153	H3C12
ENSG00000137857	DUOX1
ENSG00000042980	ADAM28
ENSG00000105131	EPHX3
ENSG00000108823	SGCA
ENSG00000112246	SIM1
ENSG00000134873	CLDN10
ENSG00000135519	KCNH3
ENSG00000158008	EXTL1
ENSG00000165521	EML5
ENSG00000175264	CHST1
ENSG00000180878	C11orf42
ENSG00000197915	HRNR
ENSG00000127483	HP1BP3
ENSG00000169446	MMGT1
ENSG00000205356	TECPR1
ENSG00000104368	PLAT
ENSG00000113391	FAM172A
ENSG00000140400	MAN2C1
ENSG00000183722	LHFPL6
ENSG00000277443	MARCKS
ENSG00000164362	TERT
ENSG00000176658	MYO1D
ENSG00000111145	ELK3
ENSG00000079931	MOXD1
ENSG00000131171	SH3BGRL
ENSG00000162545	CAMK2N1
ENSG00000182504	CEP97
ENSG00000074416	MGLL
ENSG00000132793	LPIN3
ENSG00000154447	SH3RF1
ENSG00000161996	WDR90
ENSG00000084112	SSH1
ENSG00000003756	RBM5
ENSG00000168685	IL7R
ENSG00000213398	LCAT
ENSG00000171033	PKIA
ENSG00000172197	MBOAT1
ENSG00000108854	SMURF2
ENSG00000143702	CEP170
ENSG00000143776	CDC42BPA
ENSG00000154240	CEP112
ENSG00000165240	ATP7A
ENSG00000112763	BTN2A1
ENSG00000136542	GALNT5
ENSG00000086991	NOX4
ENSG00000059758	CDK17
ENSG00000165813	CCDC186
ENSG00000142173	COL6A2
ENSG00000112659	CUL9
ENSG00000182095	TNRC18
ENSG00000196782	MAML3
ENSG00000113448	PDE4D
ENSG00000164663	USP49
ENSG00000129566	TEP1
ENSG00000173918	C1QTNF1
ENSG00000151388	ADAMTS12
ENSG00000003402	CFLAR
ENSG00000123094	RASSF8
ENSG00000165359	INTS6L
ENSG00000087903	RFX2
ENSG00000128881	TTBK2
ENSG00000196526	AFAP1
ENSG00000007384	RHBDF1
ENSG00000128965	CHAC1
ENSG00000204116	CHIC1
ENSG00000164330	EBF1
ENSG00000138468	SENP7
ENSG00000188153	COL4A5
ENSG00000145012	LPP
ENSG00000065809	FAM107B
ENSG00000155158	TTC39B
ENSG00000172667	ZMAT3
ENSG00000119900	OGFRL1
ENSG00000102890	ELMO3
ENSG00000074855	ANO8
ENSG00000116641	DOCK7
ENSG00000165891	E2F7
ENSG00000162572	SCNN1D
ENSG00000139133	ALG10
ENSG00000172748	ZNF596
ENSG00000278662	GOLGA6L10
ENSG00000166387	PPFIBP2
ENSG00000126733	DACH2
ENSG00000101974	ATP11C
ENSG00000140396	NCOA2

## Sheet: Table S5
Supplementary Table 5
Gene ontology enrichment analysis of gene transcripts upregulated in HPNE EtOH treated cells vs HPNE untreated control
Category	ID	Term	Count	%	PValue	Genes	List Total	Pop Hits	Pop Total	Fold Enrichment	Bonferroni	Benjamini	adj_pval
CC	GO:0005615	extracellular space	77	10.5915	5.53e-07	ENSG00000136859, ENSG00000131400, ENSG00000109758, ENSG00000049249, ENSG00000180210, ENSG00000113657, ENSG00000196562, ENSG00000019991, ENSG00000133466, ENSG00000187094, ENSG00000138798, ENSG00000166278, ENSG00000188064, ENSG00000124635, ENSG00000166670, ENSG00000125845, ENSG00000174808, ENSG00000125965, ENSG00000162552, ENSG00000127743, ENSG00000158516, ENSG00000188729, ENSG00000047457, ENSG0000…	434	1444	14527	1.78488	0.000296	0.000296	0.000293
CC	GO:0005887	integral component of plasma membrane	82	11.2792	2.53e-06	ENSG00000049249, ENSG00000081818, ENSG00000129244, ENSG00000178732, ENSG00000096996, ENSG00000167680, ENSG00000113211, ENSG00000115474, ENSG00000011677, ENSG00000163485, ENSG00000137462, ENSG00000143119, ENSG00000125845, ENSG00000184185, ENSG00000164251, ENSG00000141934, ENSG00000126460, ENSG00000110852, ENSG00000178342, ENSG00000113600, ENSG00000113205, ENSG00000176919, ENSG00000120049, ENSG0000…	434	1635	14527	1.67874	0.00135359	0.000589	0.000582
CC	GO:0031226	intrinsic component of plasma membrane	84	11.5543	3.3e-06	ENSG00000049249, ENSG00000081818, ENSG00000129244, ENSG00000178732, ENSG00000096996, ENSG00000167680, ENSG00000113211, ENSG00000115474, ENSG00000011677, ENSG00000163485, ENSG00000137462, ENSG00000143119, ENSG00000125845, ENSG00000184185, ENSG00000164251, ENSG00000141934, ENSG00000126460, ENSG00000110852, ENSG00000178342, ENSG00000113600, ENSG00000113205, ENSG00000196358, ENSG00000176919, ENSG0000…	434	1701	14527	1.65296	0.00176685	0.000589	0.000582
CC	GO:0005576	extracellular region	180	24.7593	1.46e-05	ENSG00000134516, ENSG00000131400, ENSG00000076944, ENSG00000178732, ENSG00000177483, ENSG00000113657, ENSG00000196562, ENSG00000178695, ENSG00000019991, ENSG00000169583, ENSG00000198626, ENSG00000138798, ENSG00000196208, ENSG00000171812, ENSG00000143119, ENSG00000174808, ENSG00000140009, ENSG00000123500, ENSG00000162552, ENSG00000100100, ENSG00000142303, ENSG00000181218, ENSG00000146469, ENSG0000…	434	4623	14527	1.30327	0.00781641	0.00196177	0.00193615
MF	GO:0005102	receptor binding	72	9.90371	2.82e-05	ENSG00000136859, ENSG00000134516, ENSG00000180210, ENSG00000112769, ENSG00000019991, ENSG00000096996, ENSG00000167680, ENSG00000073670, ENSG00000187094, ENSG00000138798, ENSG00000163485, ENSG00000188064, ENSG00000137462, ENSG00000125845, ENSG00000174808, ENSG00000164251, ENSG00000183770, ENSG00000140009, ENSG00000125965, ENSG00000162552, ENSG00000146469, ENSG00000127743, ENSG00000095739, ENSG0000…	464	1462	15478	1.64279	0.025992	0.0134726	0.0134438
MF	GO:0008083	growth factor activity	17	2.33838	2.88e-05	ENSG00000070388, ENSG00000180210, ENSG00000184916, ENSG00000163739, ENSG00000019991, ENSG00000117407, ENSG00000093072, ENSG00000113520, ENSG00000139269, ENSG00000170962, ENSG00000138798, ENSG00000125845, ENSG00000123999, ENSG00000174808, ENSG00000125965, ENSG00000182585, ENSG00000107562	464	162	15478	3.50051	0.0265578	0.0134726	0.0134438
MF	GO:0005509	calcium ion binding	42	5.77717	5.39e-05	ENSG00000153132, ENSG00000081818, ENSG00000180210, ENSG00000184916, ENSG00000142619, ENSG00000162804, ENSG00000196562, ENSG00000197479, ENSG00000177706, ENSG00000113211, ENSG00000198626, ENSG00000138798, ENSG00000173227, ENSG00000253305, ENSG00000172889, ENSG00000276547, ENSG00000166670, ENSG00000185055, ENSG00000163746, ENSG00000058866, ENSG00000143631, ENSG00000253485, ENSG00000126460, ENSG0000…	464	717	15478	1.95401	0.0490362	0.0167773	0.0167413
CC	GO:0044421	extracellular region part	153	21.0454	5.66e-05	ENSG00000134516, ENSG00000131400, ENSG00000076944, ENSG00000178732, ENSG00000177483, ENSG00000113657, ENSG00000196562, ENSG00000178695, ENSG00000019991, ENSG00000169583, ENSG00000198626, ENSG00000138798, ENSG00000196208, ENSG00000171812, ENSG00000143119, ENSG00000174808, ENSG00000123500, ENSG00000162552, ENSG00000100100, ENSG00000142303, ENSG00000181218, ENSG00000198053, ENSG00000115828, ENSG0000…	434	3878	14527	1.3206	0.0299034	0.00607175	0.00599246
BP	GO:0007423	sensory organ development	31	4.2641	0.000293	ENSG00000128573, ENSG00000137868, ENSG00000184916, ENSG00000180176, ENSG00000178573, ENSG00000110400, ENSG00000171812, ENSG00000188064, ENSG00000125845, ENSG00000183770, ENSG00000055732, ENSG00000163666, ENSG00000095397, ENSG00000104313, ENSG00000077943, ENSG00000154096, ENSG00000153208, ENSG00000116039, ENSG00000176842, ENSG00000113520, ENSG00000176887, ENSG00000116990, ENSG00000165730, ENSG0000…	497	507	16650	2.04838	0.77267	0.413949	0.413295
CC	GO:0000786	nucleosome	12	1.65062	0.000344	ENSG00000274750, ENSG00000184260, ENSG00000276180, ENSG00000278637, ENSG00000275713, ENSG00000124635, ENSG00000233822, ENSG00000270882, ENSG00000274997, ENSG00000203814, ENSG00000181218, ENSG00000124575	434	107	14527	3.75391	0.168507	0.0307501	0.0303486
MF	GO:0046982	protein heterodimerization activity	29	3.989	0.000369	ENSG00000128573, ENSG00000276180, ENSG00000163959, ENSG00000019991, ENSG00000110400, ENSG00000006016, ENSG00000025039, ENSG00000163485, ENSG00000166016, ENSG00000137462, ENSG00000184260, ENSG00000188763, ENSG00000124635, ENSG00000275713, ENSG00000125845, ENSG00000270882, ENSG00000181218, ENSG00000196074, ENSG00000150054, ENSG00000138823, ENSG00000175279, ENSG00000170345, ENSG00000274750, ENSG0000…	464	465	15478	2.08038	0.291625	0.0862719	0.0860872
BP	GO:0023051	regulation of signaling	122	16.7813	0.000457	ENSG00000128594, ENSG00000196562, ENSG00000019991, ENSG00000198626, ENSG00000138798, ENSG00000276600, ENSG00000163485, ENSG00000137462, ENSG00000174808, ENSG00000183770, ENSG00000168939, ENSG00000140009, ENSG00000149212, ENSG00000162552, ENSG00000100100, ENSG00000095739, ENSG00000002746, ENSG00000114737, ENSG00000178342, ENSG00000136828, ENSG00000135299, ENSG00000047936, ENSG00000153820, ENSG0000…	497	3070	16650	1.33131	0.901032	0.413949	0.413295
BP	GO:0010646	regulation of cell communication	120	16.5062	0.000538	ENSG00000128594, ENSG00000196562, ENSG00000019991, ENSG00000198626, ENSG00000138798, ENSG00000276600, ENSG00000163485, ENSG00000137462, ENSG00000174808, ENSG00000183770, ENSG00000168939, ENSG00000140009, ENSG00000149212, ENSG00000162552, ENSG00000100100, ENSG00000095739, ENSG00000002746, ENSG00000114737, ENSG00000178342, ENSG00000136828, ENSG00000135299, ENSG00000047936, ENSG00000153820, ENSG0000…	497	3020	16650	1.33117	0.934397	0.413949	0.413295
CC	GO:0044815	DNA packaging complex	12	1.65062	0.000551	ENSG00000274750, ENSG00000184260, ENSG00000276180, ENSG00000278637, ENSG00000275713, ENSG00000124635, ENSG00000233822, ENSG00000270882, ENSG00000274997, ENSG00000203814, ENSG00000181218, ENSG00000124575	434	113	14527	3.55459	0.255679	0.0421717	0.0416209
BP	GO:0007399	nervous system development	91	12.5172	0.000617	ENSG00000135407, ENSG00000130477, ENSG00000069011, ENSG00000081818, ENSG00000178732, ENSG00000180210, ENSG00000180176, ENSG00000113657, ENSG00000196562, ENSG00000179388, ENSG00000019991, ENSG00000197971, ENSG00000167680, ENSG00000113211, ENSG00000187094, ENSG00000138798, ENSG00000163485, ENSG00000188064, ENSG00000137462, ENSG00000100429, ENSG00000125845, ENSG00000137261, ENSG00000168939, ENSG0000…	497	2170	16650	1.40488	0.955996	0.413949	0.413295
BP	GO:0016477	cell migration	56	7.70289	0.000682	ENSG00000129244, ENSG00000180210, ENSG00000113657, ENSG00000179388, ENSG00000019991, ENSG00000167680, ENSG00000187094, ENSG00000163485, ENSG00000125845, ENSG00000164251, ENSG00000137261, ENSG00000162552, ENSG00000095739, ENSG00000198053, ENSG00000103241, ENSG00000256061, ENSG00000117407, ENSG00000261371, ENSG00000113520, ENSG00000187323, ENSG00000187122, ENSG00000188613, ENSG00000163735, ENSG0000…	497	1184	16650	1.58451	0.968403	0.413949	0.413295
BP	GO:0051592	response to calcium ion	12	1.65062	0.000797	ENSG00000010310, ENSG00000120049, ENSG00000145708, ENSG00000171121, ENSG00000138823, ENSG00000148344, ENSG00000183873, ENSG00000170345, ENSG00000198626, ENSG00000138741, ENSG00000143772, ENSG00000115884	497	118	16650	3.40688	0.982303	0.413949	0.413295
BP	GO:0040012	regulation of locomotion	40	5.50206	0.000843	ENSG00000184916, ENSG00000112769, ENSG00000113657, ENSG00000095203, ENSG00000163739, ENSG00000019991, ENSG00000128052, ENSG00000196189, ENSG00000136235, ENSG00000167680, ENSG00000005961, ENSG00000138798, ENSG00000163485, ENSG00000166670, ENSG00000125845, ENSG00000164251, ENSG00000174808, ENSG00000161921, ENSG00000162552, ENSG00000103034, ENSG00000172061, ENSG00000103241, ENSG00000071246, ENSG0000…	497	768	16650	1.74484	0.986009	0.413949	0.413295
BP	GO:0072001	renal system development	20	2.75103	0.000867	ENSG00000103241, ENSG00000104313, ENSG00000077943, ENSG00000137868, ENSG00000196562, ENSG00000162849, ENSG00000169031, ENSG00000261371, ENSG00000116106, ENSG00000115884, ENSG00000176887, ENSG00000006016, ENSG00000170962, ENSG00000188064, ENSG00000137573, ENSG00000125845, ENSG00000124766, ENSG00000139292, ENSG00000162552, ENSG00000165731	497	283	16650	2.36756	0.987594	0.413949	0.413295
BP	GO:0022610	biological adhesion	74	10.1788	0.00094	ENSG00000134516, ENSG00000081818, ENSG00000129244, ENSG00000178732, ENSG00000179388, ENSG00000112769, ENSG00000096996, ENSG00000173762, ENSG00000113211, ENSG00000171812, ENSG00000148848, ENSG00000188064, ENSG00000125845, ENSG00000164251, ENSG00000162552, ENSG00000106003, ENSG00000253485, ENSG00000095059, ENSG00000198053, ENSG00000103241, ENSG00000113205, ENSG00000169031, ENSG00000261371, ENSG0000…	497	1705	16650	1.454	0.991446	0.413949	0.413295
CC	GO:0032993	protein-DNA complex	15	2.06327	0.000956	ENSG00000175482, ENSG00000276180, ENSG00000104313, ENSG00000204086, ENSG00000274750, ENSG00000278637, ENSG00000184260, ENSG00000124635, ENSG00000275713, ENSG00000233822, ENSG00000270882, ENSG00000274997, ENSG00000181218, ENSG00000203814, ENSG00000124575	434	179	14527	2.80495	0.401062	0.064044	0.0632076
BP	GO:0051270	regulation of cellular component movement	41	5.63961	0.000986	ENSG00000184916, ENSG00000112769, ENSG00000113657, ENSG00000095203, ENSG00000163739, ENSG00000019991, ENSG00000128052, ENSG00000196189, ENSG00000136235, ENSG00000167680, ENSG00000198626, ENSG00000005961, ENSG00000138798, ENSG00000163485, ENSG00000166670, ENSG00000125845, ENSG00000164251, ENSG00000174808, ENSG00000183873, ENSG00000161921, ENSG00000162552, ENSG00000103034, ENSG00000172061, ENSG0000…	497	802	16650	1.71264	0.993241	0.413949	0.413295
MF	GO:0005125	cytokine activity	17	2.33838	0.00108083	ENSG00000217555, ENSG00000163739, ENSG00000115008, ENSG00000115009, ENSG00000113520, ENSG00000139269, ENSG00000172349, ENSG00000006016, ENSG00000164761, ENSG00000125845, ENSG00000123999, ENSG00000163735, ENSG00000125965, ENSG00000184995, ENSG00000161921, ENSG00000107562, ENSG00000127743	464	222	15478	2.55442	0.635401	0.201899	0.201466
BP	GO:0030198	extracellular matrix organization	22	3.02613	0.00109745	ENSG00000103241, ENSG00000179403, ENSG00000077943, ENSG00000105855, ENSG00000112769, ENSG00000196562, ENSG00000128052, ENSG00000136167, ENSG00000169031, ENSG00000261371, ENSG00000135424, ENSG00000005961, ENSG00000171812, ENSG00000163131, ENSG00000162692, ENSG00000164761, ENSG00000137573, ENSG00000166670, ENSG00000163975, ENSG00000123500, ENSG00000143387, ENSG00000050555	497	334	16650	2.20665	0.996149	0.413949	0.413295
BP	GO:0043062	extracellular structure organization	22	3.02613	0.00113947	ENSG00000103241, ENSG00000179403, ENSG00000077943, ENSG00000105855, ENSG00000112769, ENSG00000196562, ENSG00000128052, ENSG00000136167, ENSG00000169031, ENSG00000261371, ENSG00000135424, ENSG00000005961, ENSG00000171812, ENSG00000163131, ENSG00000162692, ENSG00000164761, ENSG00000137573, ENSG00000166670, ENSG00000163975, ENSG00000123500, ENSG00000143387, ENSG00000050555	497	335	16650	2.20007	0.996888	0.413949	0.413295
BP	GO:0009966	regulation of signal transduction	108	14.8556	0.00129916	ENSG00000128594, ENSG00000196562, ENSG00000019991, ENSG00000138798, ENSG00000276600, ENSG00000163485, ENSG00000137462, ENSG00000174808, ENSG00000168939, ENSG00000140009, ENSG00000149212, ENSG00000162552, ENSG00000100100, ENSG00000095739, ENSG00000002746, ENSG00000114737, ENSG00000136828, ENSG00000135299, ENSG00000047936, ENSG00000153820, ENSG00000113520, ENSG00000154358, ENSG00000010310, ENSG0000…	497	2728	16650	1.32629	0.998615	0.413949	0.413295
BP	GO:0007155	cell adhesion	73	10.0413	0.00131093	ENSG00000134516, ENSG00000081818, ENSG00000129244, ENSG00000178732, ENSG00000179388, ENSG00000112769, ENSG00000096996, ENSG00000173762, ENSG00000113211, ENSG00000171812, ENSG00000148848, ENSG00000188064, ENSG00000125845, ENSG00000164251, ENSG00000162552, ENSG00000106003, ENSG00000253485, ENSG00000095059, ENSG00000198053, ENSG00000103241, ENSG00000113205, ENSG00000169031, ENSG00000261371, ENSG0000…	497	1699	16650	1.43942	0.998695	0.413949	0.413295
BP	GO:0040011	locomotion	67	9.21596	0.00136049	ENSG00000134516, ENSG00000129244, ENSG00000180210, ENSG00000113657, ENSG00000179388, ENSG00000112769, ENSG00000019991, ENSG00000167680, ENSG00000187094, ENSG00000138798, ENSG00000163485, ENSG00000166670, ENSG00000125845, ENSG00000174808, ENSG00000164251, ENSG00000137261, ENSG00000162552, ENSG00000095739, ENSG00000198053, ENSG00000103241, ENSG00000256061, ENSG00000117407, ENSG00000137877, ENSG0000…	497	1530	16650	1.46704	0.998985	0.413949	0.413295
BP	GO:0030334	regulation of cell migration	36	4.95186	0.00137688	ENSG00000184916, ENSG00000112769, ENSG00000113657, ENSG00000095203, ENSG00000163739, ENSG00000019991, ENSG00000128052, ENSG00000196189, ENSG00000136235, ENSG00000167680, ENSG00000005961, ENSG00000163485, ENSG00000166670, ENSG00000125845, ENSG00000164251, ENSG00000161921, ENSG00000162552, ENSG00000103034, ENSG00000172061, ENSG00000103241, ENSG00000071246, ENSG00000066056, ENSG00000154096, ENSG0000…	497	685	16650	1.76064	0.999066	0.413949	0.413295
BP	GO:2000145	regulation of cell motility	38	5.22696	0.00139019	ENSG00000184916, ENSG00000112769, ENSG00000113657, ENSG00000095203, ENSG00000163739, ENSG00000019991, ENSG00000128052, ENSG00000196189, ENSG00000136235, ENSG00000167680, ENSG00000005961, ENSG00000138798, ENSG00000163485, ENSG00000166670, ENSG00000125845, ENSG00000164251, ENSG00000174808, ENSG00000161921, ENSG00000162552, ENSG00000103034, ENSG00000172061, ENSG00000103241, ENSG00000071246, ENSG0000…	497	736	16650	1.72967	0.999127	0.413949	0.413295
CC	GO:0001750	photoreceptor outer segment	9	1.23796	0.00171787	ENSG00000162496, ENSG00000123999, ENSG00000134183, ENSG00000153208, ENSG00000186326, ENSG00000137877, ENSG00000112599, ENSG00000120322, ENSG00000198515	434	75	14527	4.01668	0.602106	0.0964465	0.095187
BP	GO:0016339	calcium-dependent cell-cell adhesion via plasma membrane cell adhesion molecules	6	0.825309	0.00176893	ENSG00000081818, ENSG00000242419, ENSG00000113205, ENSG00000197479, ENSG00000112852, ENSG00000113211	497	30	16650	6.7002	0.999872	0.470818	0.470074
CC	GO:0098590	plasma membrane region	45	6.18982	0.00179938	ENSG00000155511, ENSG00000130477, ENSG00000128011, ENSG00000076944, ENSG00000128594, ENSG00000129244, ENSG00000178695, ENSG00000110400, ENSG00000116106, ENSG00000137486, ENSG00000177106, ENSG00000174827, ENSG00000011677, ENSG00000163485, ENSG00000162496, ENSG00000188763, ENSG00000186642, ENSG00000164638, ENSG00000183873, ENSG00000103034, ENSG00000133019, ENSG00000095397, ENSG00000077943, ENSG0000…	434	936	14527	1.60925	0.619144	0.0964465	0.095187
BP	GO:0040017	positive regulation of locomotion	25	3.43879	0.0019612	ENSG00000095203, ENSG00000163739, ENSG00000019991, ENSG00000128052, ENSG00000196189, ENSG00000136235, ENSG00000167680, ENSG00000005961, ENSG00000125845, ENSG00000164251, ENSG00000161921, ENSG00000172061, ENSG00000103241, ENSG00000174600, ENSG00000117407, ENSG00000115008, ENSG00000115009, ENSG00000173156, ENSG00000172349, ENSG00000113520, ENSG00000170962, ENSG00000123610, ENSG00000163735, ENSG0000…	497	422	16650	1.98466	0.999952	0.470818	0.470074
BP	GO:0045669	positive regulation of osteoblast differentiation	8	1.10041	0.00196887	ENSG00000183160, ENSG00000188064, ENSG00000125845, ENSG00000019991, ENSG00000185885, ENSG00000177706, ENSG00000162552, ENSG00000176887	497	60	16650	4.4668	0.999954	0.470818	0.470074
BP	GO:0050900	leukocyte migration	23	3.16369	0.00210127	ENSG00000198053, ENSG00000129244, ENSG00000180210, ENSG00000217555, ENSG00000163739, ENSG00000115008, ENSG00000174600, ENSG00000117407, ENSG00000153208, ENSG00000115009, ENSG00000261371, ENSG00000113520, ENSG00000172349, ENSG00000005961, ENSG00000170962, ENSG00000162692, ENSG00000163485, ENSG00000164251, ENSG00000123454, ENSG00000163735, ENSG00000161921, ENSG00000107562, ENSG00000165731	497	376	16650	2.04926	0.999976	0.470818	0.470074
BP	GO:0048870	cell motility	59	8.11554	0.00213926	ENSG00000129244, ENSG00000180210, ENSG00000113657, ENSG00000179388, ENSG00000112769, ENSG00000019991, ENSG00000167680, ENSG00000187094, ENSG00000163485, ENSG00000166670, ENSG00000125845, ENSG00000164251, ENSG00000137261, ENSG00000162552, ENSG00000095739, ENSG00000198053, ENSG00000103241, ENSG00000256061, ENSG00000117407, ENSG00000261371, ENSG00000113520, ENSG00000187323, ENSG00000187122, ENSG0000…	497	1330	16650	1.48613	0.99998	0.470818	0.470074
BP	GO:0051674	localization of cell	59	8.11554	0.00213926	ENSG00000129244, ENSG00000180210, ENSG00000113657, ENSG00000179388, ENSG00000112769, ENSG00000019991, ENSG00000167680, ENSG00000187094, ENSG00000163485, ENSG00000166670, ENSG00000125845, ENSG00000164251, ENSG00000137261, ENSG00000162552, ENSG00000095739, ENSG00000198053, ENSG00000103241, ENSG00000256061, ENSG00000117407, ENSG00000261371, ENSG00000113520, ENSG00000187323, ENSG00000187122, ENSG0000…	497	1330	16650	1.48613	0.99998	0.470818	0.470074
BP	GO:0060563	neuroepithelial cell differentiation	7	0.962861	0.002311	ENSG00000184916, ENSG00000125845, ENSG00000124766, ENSG00000055732, ENSG00000177706, ENSG00000162552, ENSG00000176887	497	46	16650	5.09798	0.999992	0.470818	0.470074
BP	GO:0018963	phthalate metabolic process	3	0.412655	0.00260452	ENSG00000180176, ENSG00000147465, ENSG00000277893	497	3	16650	33.501	0.999998	0.470818	0.470074
BP	GO:0048839	inner ear development	14	1.92572	0.00265004	ENSG00000095397, ENSG00000104313, ENSG00000077943, ENSG00000184916, ENSG00000178573, ENSG00000116039, ENSG00000116990, ENSG00000165730, ENSG00000204103, ENSG00000125845, ENSG00000139292, ENSG00000055732, ENSG00000188816, ENSG00000163666	497	178	16650	2.63491	0.999999	0.470818	0.470074
BP	GO:0001822	kidney development	18	2.47593	0.00277734	ENSG00000104313, ENSG00000077943, ENSG00000137868, ENSG00000196562, ENSG00000162849, ENSG00000169031, ENSG00000261371, ENSG00000116106, ENSG00000115884, ENSG00000176887, ENSG00000006016, ENSG00000170962, ENSG00000188064, ENSG00000137573, ENSG00000125845, ENSG00000124766, ENSG00000162552, ENSG00000165731	497	267	16650	2.25849	0.999999	0.470818	0.470074
BP	GO:0007267	cell-cell signaling	65	8.94085	0.00282662	ENSG00000130477, ENSG00000081818, ENSG00000180176, ENSG00000196562, ENSG00000179388, ENSG00000019991, ENSG00000197971, ENSG00000113211, ENSG00000198626, ENSG00000117016, ENSG00000138798, ENSG00000163485, ENSG00000188064, ENSG00000137462, ENSG00000125845, ENSG00000183770, ENSG00000140009, ENSG00000125965, ENSG00000277893, ENSG00000162552, ENSG00000146469, ENSG00000127743, ENSG00000095739, ENSG0000…	497	1517	16650	1.43544	0.999999	0.470818	0.470074
BP	GO:0048646	anatomical structure formation involved in morphogenesis	52	7.15268	0.00282981	ENSG00000137868, ENSG00000111834, ENSG00000179388, ENSG00000019991, ENSG00000152669, ENSG00000138798, ENSG00000171812, ENSG00000148848, ENSG00000137462, ENSG00000143119, ENSG00000125845, ENSG00000162552, ENSG00000106003, ENSG00000109944, ENSG00000103241, ENSG00000256061, ENSG00000169031, ENSG00000261371, ENSG00000113520, ENSG00000157423, ENSG00000176887, ENSG00000154358, ENSG00000124766, ENSG0000…	497	1151	16650	1.51351	0.999999	0.470818	0.470074
BP	GO:0006954	inflammatory response	33	4.5392	0.00287194	ENSG00000105499, ENSG00000049249, ENSG00000180210, ENSG00000163739, ENSG00000019991, ENSG00000145708, ENSG00000018280, ENSG00000166278, ENSG00000162692, ENSG00000163485, ENSG00000137462, ENSG00000125845, ENSG00000164251, ENSG00000186642, ENSG00000148344, ENSG00000237693, ENSG00000160951, ENSG00000127743, ENSG00000103241, ENSG00000113600, ENSG00000115008, ENSG00000115009, ENSG00000197249, ENSG0000…	497	637	16650	1.73553	1	0.470818	0.470074
BP	GO:0007156	homophilic cell adhesion via plasma membrane adhesion molecules	13	1.78817	0.00291454	ENSG00000081818, ENSG00000242419, ENSG00000113205, ENSG00000197479, ENSG00000112852, ENSG00000110400, ENSG00000113211, ENSG00000253305, ENSG00000276547, ENSG00000204963, ENSG00000120322, ENSG00000165731, ENSG00000253485	497	159	16650	2.73908	1	0.470818	0.470074
MF	GO:0004714	transmembrane receptor protein tyrosine kinase activity	8	1.10041	0.00319227	ENSG00000062524, ENSG00000066056, ENSG00000154928, ENSG00000128052, ENSG00000153208, ENSG00000047936, ENSG00000116106, ENSG00000165731	464	65	15478	4.10557	0.949367	0.49693	0.495866
BP	GO:0050679	positive regulation of epithelial cell proliferation	13	1.78817	0.00322852	ENSG00000128573, ENSG00000104313, ENSG00000179388, ENSG00000128052, ENSG00000176887, ENSG00000172889, ENSG00000165730, ENSG00000125845, ENSG00000054356, ENSG00000143494, ENSG00000182585, ENSG00000183873, ENSG00000107562	497	161	16650	2.70505	1	0.470818	0.470074
BP	GO:0043583	ear development	15	2.06327	0.00327145	ENSG00000095397, ENSG00000104313, ENSG00000077943, ENSG00000137868, ENSG00000184916, ENSG00000178573, ENSG00000116039, ENSG00000116990, ENSG00000165730, ENSG00000204103, ENSG00000125845, ENSG00000139292, ENSG00000055732, ENSG00000188816, ENSG00000163666	497	204	16650	2.46331	1	0.470818	0.470074
BP	GO:0048514	blood vessel morphogenesis	27	3.71389	0.00344039	ENSG00000137868, ENSG00000179388, ENSG00000019991, ENSG00000128052, ENSG00000196189, ENSG00000138798, ENSG00000171812, ENSG00000172889, ENSG00000188064, ENSG00000182585, ENSG00000143494, ENSG00000162552, ENSG00000103241, ENSG00000071246, ENSG00000104313, ENSG00000132329, ENSG00000066056, ENSG00000154096, ENSG00000115008, ENSG00000169031, ENSG00000261371, ENSG00000137573, ENSG00000154928, ENSG0000…	497	491	16650	1.84221	1	0.470818	0.470074
BP	GO:0090596	sensory organ morphogenesis	17	2.33838	0.00345847	ENSG00000104313, ENSG00000077943, ENSG00000137868, ENSG00000180176, ENSG00000154096, ENSG00000110400, ENSG00000116039, ENSG00000176842, ENSG00000176887, ENSG00000171812, ENSG00000165730, ENSG00000204103, ENSG00000154928, ENSG00000183770, ENSG00000134183, ENSG00000188816, ENSG00000163666	497	250	16650	2.27807	1	0.470818	0.470074
BP	GO:0048468	cell development	80	11.0041	0.00348388	ENSG00000135407, ENSG00000130477, ENSG00000109832, ENSG00000178732, ENSG00000180210, ENSG00000180176, ENSG00000158806, ENSG00000113657, ENSG00000196562, ENSG00000178573, ENSG00000019991, ENSG00000167680, ENSG00000187094, ENSG00000132972, ENSG00000188064, ENSG00000137462, ENSG00000100429, ENSG00000125845, ENSG00000164251, ENSG00000137261, ENSG00000183770, ENSG00000168939, ENSG00000125965, ENSG0000…	497	1968	16650	1.36183	1	0.470818	0.470074
BP	GO:0001655	urogenital system development	20	2.75103	0.00352906	ENSG00000103241, ENSG00000104313, ENSG00000077943, ENSG00000137868, ENSG00000196562, ENSG00000162849, ENSG00000169031, ENSG00000261371, ENSG00000116106, ENSG00000115884, ENSG00000176887, ENSG00000006016, ENSG00000170962, ENSG00000188064, ENSG00000137573, ENSG00000125845, ENSG00000124766, ENSG00000139292, ENSG00000162552, ENSG00000165731	497	320	16650	2.09381	1	0.470818	0.470074
BP	GO:0098742	cell-cell adhesion via plasma-membrane adhesion molecules	16	2.20083	0.00369342	ENSG00000081818, ENSG00000242419, ENSG00000113205, ENSG00000197479, ENSG00000112852, ENSG00000110400, ENSG00000113211, ENSG00000253305, ENSG00000162692, ENSG00000276547, ENSG00000125845, ENSG00000204963, ENSG00000184697, ENSG00000120322, ENSG00000165731, ENSG00000253485	497	229	16650	2.34068	1	0.470818	0.470074
BP	GO:0045778	positive regulation of ossification	9	1.23796	0.00379094	ENSG00000183160, ENSG00000188064, ENSG00000188763, ENSG00000125845, ENSG00000019991, ENSG00000185885, ENSG00000177706, ENSG00000162552, ENSG00000176887	497	85	16650	3.54717	1	0.470818	0.470074
BP	GO:0030335	positive regulation of cell migration	23	3.16369	0.00380784	ENSG00000172061, ENSG00000103241, ENSG00000095203, ENSG00000163739, ENSG00000019991, ENSG00000128052, ENSG00000196189, ENSG00000115008, ENSG00000174600, ENSG00000136235, ENSG00000167680, ENSG00000115009, ENSG00000173156, ENSG00000113520, ENSG00000005961, ENSG00000170962, ENSG00000125845, ENSG00000164251, ENSG00000163735, ENSG00000123610, ENSG00000161921, ENSG00000107562, ENSG00000165731	497	395	16650	1.95069	1	0.470818	0.470074
BP	GO:0007166	cell surface receptor signaling pathway	103	14.1678	0.00393801	ENSG00000214357, ENSG00000128594, ENSG00000196562, ENSG00000019991, ENSG00000167680, ENSG00000073670, ENSG00000198626, ENSG00000138798, ENSG00000163485, ENSG00000137462, ENSG00000143119, ENSG00000174808, ENSG00000162552, ENSG00000142303, ENSG00000095739, ENSG00000002746, ENSG00000114737, ENSG00000135299, ENSG00000047936, ENSG00000170345, ENSG00000113520, ENSG00000010310, ENSG00000187323, ENSG0000…	497	2669	16650	1.29285	1	0.470818	0.470074
BP	GO:0018108	peptidyl-tyrosine phosphorylation	21	2.88858	0.00416029	ENSG00000070388, ENSG00000066056, ENSG00000180353, ENSG00000019991, ENSG00000096996, ENSG00000128052, ENSG00000153208, ENSG00000047936, ENSG00000261371, ENSG00000116106, ENSG00000187094, ENSG00000113520, ENSG00000006016, ENSG00000138798, ENSG00000062524, ENSG00000163485, ENSG00000154928, ENSG00000174808, ENSG00000182585, ENSG00000185338, ENSG00000165731	497	349	16650	2.01582	1	0.470818	0.470074
BP	GO:0001568	blood vessel development	30	4.12655	0.00418154	ENSG00000137868, ENSG00000105855, ENSG00000112769, ENSG00000179388, ENSG00000019991, ENSG00000128052, ENSG00000196189, ENSG00000138798, ENSG00000171812, ENSG00000172889, ENSG00000188064, ENSG00000182585, ENSG00000143494, ENSG00000162552, ENSG00000103241, ENSG00000071246, ENSG00000104313, ENSG00000132329, ENSG00000066056, ENSG00000154096, ENSG00000115008, ENSG00000169031, ENSG00000261371, ENSG0000…	497	576	16650	1.74484	1	0.470818	0.470074
BP	GO:2000026	regulation of multicellular organismal development	71	9.76616	0.0042809	ENSG00000135407, ENSG00000130477, ENSG00000180210, ENSG00000113657, ENSG00000196562, ENSG00000179388, ENSG00000112769, ENSG00000178573, ENSG00000019991, ENSG00000096996, ENSG00000167680, ENSG00000138798, ENSG00000276600, ENSG00000137462, ENSG00000125845, ENSG00000137261, ENSG00000125965, ENSG00000162552, ENSG00000095739, ENSG00000106003, ENSG00000135299, ENSG00000169031, ENSG00000170345, ENSG0000…	497	1721	16650	1.38209	1	0.470818	0.470074
BP	GO:0018212	peptidyl-tyrosine modification	21	2.88858	0.00442431	ENSG00000070388, ENSG00000066056, ENSG00000180353, ENSG00000019991, ENSG00000096996, ENSG00000128052, ENSG00000153208, ENSG00000047936, ENSG00000261371, ENSG00000116106, ENSG00000187094, ENSG00000113520, ENSG00000006016, ENSG00000138798, ENSG00000062524, ENSG00000163485, ENSG00000154928, ENSG00000174808, ENSG00000182585, ENSG00000185338, ENSG00000165731	497	351	16650	2.00433	1	0.470818	0.470074
BP	GO:0006935	chemotaxis	29	3.989	0.00445987	ENSG00000134516, ENSG00000163739, ENSG00000179388, ENSG00000019991, ENSG00000128052, ENSG00000196189, ENSG00000162849, ENSG00000136235, ENSG00000167680, ENSG00000110400, ENSG00000116106, ENSG00000162692, ENSG00000164251, ENSG00000161921, ENSG00000149557, ENSG00000217555, ENSG00000174600, ENSG00000117407, ENSG00000115009, ENSG00000137877, ENSG00000172349, ENSG00000113520, ENSG00000170962, ENSG0000…	497	552	16650	1.76002	1	0.470818	0.470074
BP	GO:0042330	taxis	29	3.989	0.00456957	ENSG00000134516, ENSG00000163739, ENSG00000179388, ENSG00000019991, ENSG00000128052, ENSG00000196189, ENSG00000162849, ENSG00000136235, ENSG00000167680, ENSG00000110400, ENSG00000116106, ENSG00000162692, ENSG00000164251, ENSG00000161921, ENSG00000149557, ENSG00000217555, ENSG00000174600, ENSG00000117407, ENSG00000115009, ENSG00000137877, ENSG00000172349, ENSG00000113520, ENSG00000170962, ENSG0000…	497	553	16650	1.75683	1	0.470818	0.470074
BP	GO:0043269	regulation of ion transport	29	3.989	0.00466689	ENSG00000129244, ENSG00000180210, ENSG00000169583, ENSG00000145708, ENSG00000104848, ENSG00000187094, ENSG00000198626, ENSG00000138798, ENSG00000174827, ENSG00000115474, ENSG00000163485, ENSG00000184185, ENSG00000215262, ENSG00000183873, ENSG00000127325, ENSG00000275993, ENSG00000106537, ENSG00000178342, ENSG00000154096, ENSG00000047936, ENSG00000113520, ENSG00000138741, ENSG00000153246, ENSG0000…	497	554	16650	1.75366	1	0.470818	0.470074
MF	GO:0001664	G-protein coupled receptor binding	17	2.33838	0.00469125	ENSG00000156049, ENSG00000217555, ENSG00000132329, ENSG00000163739, ENSG00000115009, ENSG00000068615, ENSG00000137486, ENSG00000093072, ENSG00000163485, ENSG00000188064, ENSG00000134183, ENSG00000163735, ENSG00000141965, ENSG00000161921, ENSG00000162552, ENSG00000107562, ENSG00000095739	464	257	15478	2.20654	0.987565	0.625946	0.624606
BP	GO:0050953	sensory perception of light stimulus	15	2.06327	0.00480107	ENSG00000095397, ENSG00000111215, ENSG00000180176, ENSG00000099204, ENSG00000131480, ENSG00000112599, ENSG00000198515, ENSG00000176842, ENSG00000121743, ENSG00000162496, ENSG00000134183, ENSG00000214140, ENSG00000186326, ENSG00000143341, ENSG00000050555	497	213	16650	2.35923	1	0.470818	0.470074
BP	GO:0050878	regulation of body fluid levels	27	3.71389	0.00481146	ENSG00000156049, ENSG00000178732, ENSG00000180210, ENSG00000137486, ENSG00000005961, ENSG00000163485, ENSG00000164251, ENSG00000174808, ENSG00000058866, ENSG00000167306, ENSG00000146469, ENSG00000129467, ENSG00000143631, ENSG00000133019, ENSG00000109944, ENSG00000153208, ENSG00000136267, ENSG00000197249, ENSG00000112599, ENSG00000118640, ENSG00000138741, ENSG00000170962, ENSG00000274750, ENSG0000…	497	503	16650	1.79826	1	0.470818	0.470074
BP	GO:0001944	vasculature development	31	4.2641	0.00516029	ENSG00000137868, ENSG00000105855, ENSG00000112769, ENSG00000179388, ENSG00000019991, ENSG00000128052, ENSG00000196189, ENSG00000136235, ENSG00000138798, ENSG00000171812, ENSG00000172889, ENSG00000188064, ENSG00000182585, ENSG00000143494, ENSG00000162552, ENSG00000103241, ENSG00000071246, ENSG00000104313, ENSG00000132329, ENSG00000066056, ENSG00000154096, ENSG00000115008, ENSG00000169031, ENSG0000…	497	610	16650	1.70251	1	0.470818	0.470074
BP	GO:0010038	response to metal ion	19	2.61348	0.00521726	ENSG00000180176, ENSG00000115008, ENSG00000145708, ENSG00000171121, ENSG00000138823, ENSG00000170345, ENSG00000198626, ENSG00000113520, ENSG00000115884, ENSG00000138741, ENSG00000205362, ENSG00000010310, ENSG00000162692, ENSG00000164761, ENSG00000120049, ENSG00000147465, ENSG00000148344, ENSG00000183873, ENSG00000143772	497	308	16650	2.06662	1	0.470818	0.470074
BP	GO:0048699	generation of neurons	58	7.97799	0.00525805	ENSG00000135407, ENSG00000130477, ENSG00000178732, ENSG00000180210, ENSG00000180176, ENSG00000113657, ENSG00000019991, ENSG00000167680, ENSG00000187094, ENSG00000188064, ENSG00000137462, ENSG00000125845, ENSG00000137261, ENSG00000168939, ENSG00000125965, ENSG00000055732, ENSG00000162552, ENSG00000256061, ENSG00000117407, ENSG00000137877, ENSG00000196358, ENSG00000176842, ENSG00000172602, ENSG0000…	497	1357	16650	1.43188	1	0.470818	0.470074
BP	GO:0002687	positive regulation of leukocyte migration	10	1.37552	0.00526771	ENSG00000164251, ENSG00000163739, ENSG00000115008, ENSG00000174600, ENSG00000115009, ENSG00000163735, ENSG00000107562, ENSG00000113520, ENSG00000005961, ENSG00000170962	497	109	16650	3.07349	1	0.470818	0.470074
BP	GO:0003014	renal system process	10	1.37552	0.00526771	ENSG00000163485, ENSG00000137573, ENSG00000164251, ENSG00000196562, ENSG00000174808, ENSG00000167306, ENSG00000169418, ENSG00000129467, ENSG00000125510, ENSG00000132465	497	109	16650	3.07349	1	0.470818	0.470074
CC	GO:0031513	nonmotile primary cilium	12	1.65062	0.00530671	ENSG00000095397, ENSG00000162496, ENSG00000123999, ENSG00000134183, ENSG00000256061, ENSG00000153208, ENSG00000186326, ENSG00000137877, ENSG00000112599, ENSG00000120322, ENSG00000160226, ENSG00000198515	434	150	14527	2.67779	0.942269	0.258581	0.255204
BP	GO:0006928	movement of cell or subcellular component	73	10.0413	0.00533958	ENSG00000129244, ENSG00000180210, ENSG00000113657, ENSG00000111834, ENSG00000179388, ENSG00000112769, ENSG00000019991, ENSG00000167680, ENSG00000187094, ENSG00000198626, ENSG00000138798, ENSG00000163485, ENSG00000137463, ENSG00000166670, ENSG00000125845, ENSG00000174808, ENSG00000164251, ENSG00000137261, ENSG00000162552, ENSG00000095739, ENSG00000198053, ENSG00000103241, ENSG00000256061, ENSG0000…	497	1795	16650	1.36244	1	0.470818	0.470074
BP	GO:0022008	neurogenesis	61	8.39065	0.00544328	ENSG00000135407, ENSG00000130477, ENSG00000178732, ENSG00000180210, ENSG00000180176, ENSG00000113657, ENSG00000019991, ENSG00000167680, ENSG00000187094, ENSG00000188064, ENSG00000137462, ENSG00000100429, ENSG00000125845, ENSG00000137261, ENSG00000168939, ENSG00000125965, ENSG00000055732, ENSG00000162552, ENSG00000256061, ENSG00000117407, ENSG00000137877, ENSG00000196358, ENSG00000176842, ENSG0000…	497	1447	16650	1.41227	1	0.470818	0.470074
BP	GO:0045937	positive regulation of phosphate metabolic process	47	6.46492	0.00548761	ENSG00000180210, ENSG00000180353, ENSG00000019991, ENSG00000128052, ENSG00000136235, ENSG00000116106, ENSG00000137486, ENSG00000187094, ENSG00000139269, ENSG00000018280, ENSG00000006016, ENSG00000138798, ENSG00000258839, ENSG00000163485, ENSG00000188064, ENSG00000125845, ENSG00000164251, ENSG00000149599, ENSG00000125965, ENSG00000182585, ENSG00000185338, ENSG00000176490, ENSG00000146469, ENSG0000…	497	1049	16650	1.501	1	0.470818	0.470074
BP	GO:0010562	positive regulation of phosphorus metabolic process	47	6.46492	0.00548761	ENSG00000180210, ENSG00000180353, ENSG00000019991, ENSG00000128052, ENSG00000136235, ENSG00000116106, ENSG00000137486, ENSG00000187094, ENSG00000139269, ENSG00000018280, ENSG00000006016, ENSG00000138798, ENSG00000258839, ENSG00000163485, ENSG00000188064, ENSG00000125845, ENSG00000164251, ENSG00000149599, ENSG00000125965, ENSG00000182585, ENSG00000185338, ENSG00000176490, ENSG00000146469, ENSG0000…	497	1049	16650	1.501	1	0.470818	0.470074
BP	GO:2000147	positive regulation of cell motility	23	3.16369	0.00571001	ENSG00000172061, ENSG00000103241, ENSG00000095203, ENSG00000163739, ENSG00000019991, ENSG00000128052, ENSG00000196189, ENSG00000115008, ENSG00000174600, ENSG00000136235, ENSG00000167680, ENSG00000115009, ENSG00000173156, ENSG00000113520, ENSG00000005961, ENSG00000170962, ENSG00000125845, ENSG00000164251, ENSG00000163735, ENSG00000123610, ENSG00000161921, ENSG00000107562, ENSG00000165731	497	409	16650	1.88392	1	0.474233	0.473484
BP	GO:0050918	positive chemotaxis	7	0.962861	0.00571478	ENSG00000164251, ENSG00000019991, ENSG00000128052, ENSG00000117407, ENSG00000136235, ENSG00000107562, ENSG00000172349	497	55	16650	4.26376	1	0.474233	0.473484
BP	GO:0043010	camera-type eye development	18	2.47593	0.00595066	ENSG00000128573, ENSG00000137868, ENSG00000180176, ENSG00000154096, ENSG00000178573, ENSG00000153208, ENSG00000110400, ENSG00000113520, ENSG00000176842, ENSG00000176887, ENSG00000171812, ENSG00000188064, ENSG00000188158, ENSG00000154928, ENSG00000183770, ENSG00000134183, ENSG00000050555, ENSG00000165731	497	288	16650	2.09381	1	0.481048	0.480287
BP	GO:0050927	positive regulation of positive chemotaxis	5	0.687758	0.00598696	ENSG00000164251, ENSG00000128052, ENSG00000117407, ENSG00000107562, ENSG00000172349	497	25	16650	6.7002	1	0.481048	0.480287
BP	GO:0030802	regulation of cyclic nucleotide biosynthetic process	11	1.51307	0.00615739	ENSG00000010310, ENSG00000258839, ENSG00000188729, ENSG00000132329, ENSG00000186642, ENSG00000141404, ENSG00000112599, ENSG00000169418, ENSG00000129467, ENSG00000146469, ENSG00000125510	497	132	16650	2.79175	1	0.487011	0.486241
BP	GO:0045638	negative regulation of myeloid cell differentiation	9	1.23796	0.00653367	ENSG00000276180, ENSG00000278637, ENSG00000204103, ENSG00000123999, ENSG00000128606, ENSG00000270882, ENSG00000143772, ENSG00000113520, ENSG00000130584	497	93	16650	3.24203	1	0.508822	0.508018
CC	GO:0030666	endocytic vesicle membrane	12	1.65062	0.00675802	ENSG00000155511, ENSG00000276600, ENSG00000011347, ENSG00000188064, ENSG00000137462, ENSG00000158270, ENSG00000172780, ENSG00000167705, ENSG00000162552, ENSG00000018280, ENSG00000237693, ENSG00000125675	434	155	14527	2.59141	0.973605	0.279853	0.276198
BP	GO:0050926	regulation of positive chemotaxis	5	0.687758	0.00691176	ENSG00000164251, ENSG00000128052, ENSG00000117407, ENSG00000107562, ENSG00000172349	497	26	16650	6.4425	1	0.530111	0.529273
CC	GO:0031253	cell projection membrane	18	2.47593	0.00718936	ENSG00000155511, ENSG00000077943, ENSG00000147481, ENSG00000136167, ENSG00000138823, ENSG00000137877, ENSG00000112599, ENSG00000198515, ENSG00000177106, ENSG00000141068, ENSG00000174827, ENSG00000163485, ENSG00000162496, ENSG00000188763, ENSG00000134183, ENSG00000120322, ENSG00000169836, ENSG00000103034	434	294	14527	2.04933	0.979088	0.279853	0.276198
BP	GO:0010647	positive regulation of cell communication	64	8.8033	0.00727363	ENSG00000130477, ENSG00000180210, ENSG00000196562, ENSG00000019991, ENSG00000025039, ENSG00000138798, ENSG00000163485, ENSG00000188064, ENSG00000137462, ENSG00000125845, ENSG00000164251, ENSG00000183770, ENSG00000125965, ENSG00000162552, ENSG00000095739, ENSG00000143674, ENSG00000106003, ENSG00000177576, ENSG00000155926, ENSG00000135299, ENSG00000261371, ENSG00000118640, ENSG00000113520, ENSG0000…	497	1555	16650	1.37882	1	0.549159	0.548291
CC	GO:0030424	axon	23	3.16369	0.00730958	ENSG00000155511, ENSG00000133019, ENSG00000135407, ENSG00000130477, ENSG00000104722, ENSG00000180176, ENSG00000197971, ENSG00000145708, ENSG00000196358, ENSG00000198513, ENSG00000110400, ENSG00000116106, ENSG00000187094, ENSG00000011347, ENSG00000163485, ENSG00000137463, ENSG00000154928, ENSG00000187323, ENSG00000254550, ENSG00000054356, ENSG00000165731, ENSG00000149557, ENSG00000142235	434	418	14527	1.84178	0.980402	0.279853	0.276198
BP	GO:0048584	positive regulation of response to stimulus	80	11.0041	0.00737708	ENSG00000180210, ENSG00000196562, ENSG00000019991, ENSG00000096996, ENSG00000025039, ENSG00000138798, ENSG00000276600, ENSG00000166278, ENSG00000163485, ENSG00000188064, ENSG00000137462, ENSG00000125845, ENSG00000164251, ENSG00000125965, ENSG00000186642, ENSG00000162552, ENSG00000127743, ENSG00000095739, ENSG00000143674, ENSG00000106003, ENSG00000177576, ENSG00000117407, ENSG00000113600, ENSG0000…	497	2030	16650	1.32024	1	0.549159	0.548291
BP	GO:0051272	positive regulation of cellular component movement	23	3.16369	0.0076404	ENSG00000172061, ENSG00000103241, ENSG00000095203, ENSG00000163739, ENSG00000019991, ENSG00000128052, ENSG00000196189, ENSG00000115008, ENSG00000174600, ENSG00000136235, ENSG00000167680, ENSG00000115009, ENSG00000173156, ENSG00000113520, ENSG00000005961, ENSG00000170962, ENSG00000125845, ENSG00000164251, ENSG00000163735, ENSG00000123610, ENSG00000161921, ENSG00000107562, ENSG00000165731	497	420	16650	1.83458	1	0.555703	0.554825
BP	GO:0051049	regulation of transport	72	9.90371	0.00787297	ENSG00000134516, ENSG00000130477, ENSG00000076944, ENSG00000049249, ENSG00000129244, ENSG00000180210, ENSG00000196562, ENSG00000169583, ENSG00000187094, ENSG00000198626, ENSG00000117016, ENSG00000138798, ENSG00000166278, ENSG00000115474, ENSG00000163485, ENSG00000137462, ENSG00000184185, ENSG00000164251, ENSG00000183770, ENSG00000186642, ENSG00000095739, ENSG00000275993, ENSG00000103241, ENSG0000…	497	1796	16650	1.34302	1	0.555703	0.554825
BP	GO:0023056	positive regulation of signaling	64	8.8033	0.00815983	ENSG00000130477, ENSG00000180210, ENSG00000196562, ENSG00000019991, ENSG00000025039, ENSG00000138798, ENSG00000163485, ENSG00000188064, ENSG00000137462, ENSG00000125845, ENSG00000164251, ENSG00000183770, ENSG00000125965, ENSG00000162552, ENSG00000095739, ENSG00000143674, ENSG00000106003, ENSG00000177576, ENSG00000155926, ENSG00000135299, ENSG00000261371, ENSG00000118640, ENSG00000113520, ENSG0000…	497	1563	16650	1.37176	1	0.555703	0.554825
BP	GO:0051241	negative regulation of multicellular organismal process	45	6.18982	0.00818199	ENSG00000049249, ENSG00000276180, ENSG00000180210, ENSG00000113657, ENSG00000019991, ENSG00000196189, ENSG00000136235, ENSG00000167680, ENSG00000145708, ENSG00000066248, ENSG00000116106, ENSG00000137486, ENSG00000018280, ENSG00000258839, ENSG00000163485, ENSG00000125845, ENSG00000164251, ENSG00000137261, ENSG00000185133, ENSG00000125965, ENSG00000184524, ENSG00000162552, ENSG00000270882, ENSG0000…	497	1017	16650	1.48235	1	0.555703	0.554825
BP	GO:0050673	epithelial cell proliferation	20	2.75103	0.00822629	ENSG00000071246, ENSG00000128573, ENSG00000104313, ENSG00000095203, ENSG00000179388, ENSG00000196562, ENSG00000128052, ENSG00000176887, ENSG00000171812, ENSG00000172889, ENSG00000165730, ENSG00000137573, ENSG00000125845, ENSG00000054356, ENSG00000125965, ENSG00000143494, ENSG00000182585, ENSG00000139292, ENSG00000183873, ENSG00000107562	497	347	16650	1.93089	1	0.555703	0.554825
MF	GO:0005126	cytokine receptor binding	17	2.33838	0.00824024	ENSG00000217555, ENSG00000163739, ENSG00000096996, ENSG00000115008, ENSG00000115009, ENSG00000113520, ENSG00000139269, ENSG00000006016, ENSG00000125845, ENSG00000123999, ENSG00000163735, ENSG00000125965, ENSG00000184995, ENSG00000161921, ENSG00000107562, ENSG00000095739, ENSG00000127743	464	273	15478	2.07722	0.999556	0.962047	0.959987
BP	GO:0051093	negative regulation of developmental process	35	4.81431	0.00825061	ENSG00000276180, ENSG00000180210, ENSG00000113657, ENSG00000196189, ENSG00000167680, ENSG00000066248, ENSG00000116106, ENSG00000125845, ENSG00000137261, ENSG00000185133, ENSG00000125965, ENSG00000184524, ENSG00000162552, ENSG00000270882, ENSG00000143772, ENSG00000106003, ENSG00000071246, ENSG00000066056, ENSG00000154096, ENSG00000169031, ENSG00000113520, ENSG00000176887, ENSG00000130584, ENSG0000…	497	739	16650	1.58665	1	0.555703	0.554825
BP	GO:0072006	nephron development	11	1.51307	0.00834105	ENSG00000188064, ENSG00000104313, ENSG00000137573, ENSG00000125845, ENSG00000196562, ENSG00000162849, ENSG00000169031, ENSG00000261371, ENSG00000162552, ENSG00000165731, ENSG00000170962	497	138	16650	2.67037	1	0.555703	0.554825
BP	GO:0030804	positive regulation of cyclic nucleotide biosynthetic process	9	1.23796	0.00836967	ENSG00000010310, ENSG00000258839, ENSG00000188729, ENSG00000132329, ENSG00000141404, ENSG00000112599, ENSG00000169418, ENSG00000129467, ENSG00000146469	497	97	16650	3.10834	1	0.555703	0.554825
BP	GO:0060326	cell chemotaxis	16	2.20083	0.00845301	ENSG00000217555, ENSG00000163739, ENSG00000179388, ENSG00000019991, ENSG00000128052, ENSG00000174600, ENSG00000115009, ENSG00000113520, ENSG00000172349, ENSG00000170962, ENSG00000162692, ENSG00000154928, ENSG00000164251, ENSG00000163735, ENSG00000161921, ENSG00000107562	497	251	16650	2.13552	1	0.555703	0.554825
CC	GO:0030670	phagocytic vesicle membrane	7	0.962861	0.00872078	ENSG00000276600, ENSG00000011347, ENSG00000137462, ENSG00000172780, ENSG00000167705, ENSG00000018280, ENSG00000237693	434	60	14527	3.90511	0.990858	0.288171	0.284407
BP	GO:0050678	regulation of epithelial cell proliferation	18	2.47593	0.00875619	ENSG00000071246, ENSG00000128573, ENSG00000104313, ENSG00000095203, ENSG00000179388, ENSG00000196562, ENSG00000128052, ENSG00000176887, ENSG00000172889, ENSG00000165730, ENSG00000137573, ENSG00000125845, ENSG00000054356, ENSG00000125965, ENSG00000143494, ENSG00000182585, ENSG00000183873, ENSG00000107562	497	300	16650	2.01006	1	0.568254	0.567356
CC	GO:0097060	synaptic membrane	17	2.33838	0.0087589	ENSG00000155511, ENSG00000133019, ENSG00000130477, ENSG00000128594, ENSG00000128011, ENSG00000077943, ENSG00000178695, ENSG00000157782, ENSG00000110400, ENSG00000116106, ENSG00000137486, ENSG00000011347, ENSG00000011677, ENSG00000163485, ENSG00000186642, ENSG00000120322, ENSG00000125675	434	276	14527	2.0617	0.991044	0.288171	0.284407
BP	GO:0098609	cell-cell adhesion	50	6.87758	0.00907583	ENSG00000134516, ENSG00000081818, ENSG00000179388, ENSG00000096996, ENSG00000173762, ENSG00000113211, ENSG00000171812, ENSG00000188064, ENSG00000125845, ENSG00000164251, ENSG00000162552, ENSG00000106003, ENSG00000253485, ENSG00000095059, ENSG00000103241, ENSG00000113205, ENSG00000113520, ENSG00000274750, ENSG00000204103, ENSG00000124766, ENSG00000184697, ENSG00000120322, ENSG00000107562, ENSG0000…	497	1164	16650	1.43905	1	0.573776	0.572869
BP	GO:1900371	regulation of purine nucleotide biosynthetic process	11	1.51307	0.00918756	ENSG00000010310, ENSG00000258839, ENSG00000188729, ENSG00000132329, ENSG00000186642, ENSG00000141404, ENSG00000112599, ENSG00000169418, ENSG00000129467, ENSG00000146469, ENSG00000125510	497	140	16650	2.63222	1	0.573776	0.572869
BP	GO:0001775	cell activation	41	5.63961	0.00927708	ENSG00000101096, ENSG00000134516, ENSG00000156049, ENSG00000076944, ENSG00000135426, ENSG00000178732, ENSG00000180210, ENSG00000184916, ENSG00000179388, ENSG00000096996, ENSG00000196189, ENSG00000136235, ENSG00000173762, ENSG00000137486, ENSG00000018280, ENSG00000005961, ENSG00000162692, ENSG00000137462, ENSG00000188763, ENSG00000164251, ENSG00000186265, ENSG00000058866, ENSG00000162552, ENSG0000…	497	910	16650	1.50939	1	0.573776	0.572869
BP	GO:0009967	positive regulation of signal transduction	59	8.11554	0.0094537	ENSG00000180210, ENSG00000196562, ENSG00000019991, ENSG00000025039, ENSG00000138798, ENSG00000163485, ENSG00000188064, ENSG00000137462, ENSG00000125845, ENSG00000164251, ENSG00000125965, ENSG00000162552, ENSG00000095739, ENSG00000143674, ENSG00000106003, ENSG00000177576, ENSG00000155926, ENSG00000135299, ENSG00000261371, ENSG00000113520, ENSG00000176887, ENSG00000124602, ENSG00000123999, ENSG0000…	497	1428	16650	1.38415	1	0.573776	0.572869
BP	GO:0050808	synapse organization	15	2.06327	0.00955655	ENSG00000130477, ENSG00000128594, ENSG00000081818, ENSG00000242419, ENSG00000113205, ENSG00000197479, ENSG00000112852, ENSG00000110400, ENSG00000113211, ENSG00000170835, ENSG00000188064, ENSG00000188763, ENSG00000154928, ENSG00000187122, ENSG00000225968	497	231	16650	2.17539	1	0.573776	0.572869
CC	GO:0000788	nuclear nucleosome	6	0.825309	0.0095982	ENSG00000274750, ENSG00000275713, ENSG00000124635, ENSG00000233822, ENSG00000203814, ENSG00000181218	434	44	14527	4.56441	0.994312	0.288171	0.284407
BP	GO:0030182	neuron differentiation	52	7.15268	0.00962002	ENSG00000135407, ENSG00000130477, ENSG00000178732, ENSG00000180176, ENSG00000113657, ENSG00000019991, ENSG00000167680, ENSG00000187094, ENSG00000188064, ENSG00000125845, ENSG00000137261, ENSG00000168939, ENSG00000125965, ENSG00000055732, ENSG00000162552, ENSG00000117407, ENSG00000137877, ENSG00000196358, ENSG00000176842, ENSG00000172602, ENSG00000176887, ENSG00000116990, ENSG00000120049, ENSG0000…	497	1226	16650	1.42092	1	0.573776	0.572869
BP	GO:0030808	regulation of nucleotide biosynthetic process	11	1.51307	0.00963472	ENSG00000010310, ENSG00000258839, ENSG00000188729, ENSG00000132329, ENSG00000186642, ENSG00000141404, ENSG00000112599, ENSG00000169418, ENSG00000129467, ENSG00000146469, ENSG00000125510	497	141	16650	2.61355	1	0.573776	0.572869
CC	GO:0043235	receptor complex	19	2.61348	0.00967737	ENSG00000155511, ENSG00000077943, ENSG00000132329, ENSG00000105855, ENSG00000096996, ENSG00000173890, ENSG00000138823, ENSG00000135424, ENSG00000153246, ENSG00000005961, ENSG00000138798, ENSG00000138131, ENSG00000011677, ENSG00000137462, ENSG00000125845, ENSG00000095637, ENSG00000169418, ENSG00000165731, ENSG00000125675	434	328	14527	1.93895	0.994551	0.288171	0.284407
BP	GO:0050921	positive regulation of chemotaxis	10	1.37552	0.0102341	ENSG00000164251, ENSG00000163739, ENSG00000128052, ENSG00000174600, ENSG00000117407, ENSG00000163735, ENSG00000107562, ENSG00000172349, ENSG00000113520, ENSG00000170962	497	121	16650	2.76868	1	0.585599	0.584674
BP	GO:0098602	single organism cell adhesion	36	4.95186	0.0102501	ENSG00000134516, ENSG00000135426, ENSG00000184916, ENSG00000179388, ENSG00000096996, ENSG00000196189, ENSG00000162849, ENSG00000136235, ENSG00000173762, ENSG00000110400, ENSG00000018280, ENSG00000135424, ENSG00000005961, ENSG00000171812, ENSG00000162692, ENSG00000188064, ENSG00000164251, ENSG00000186265, ENSG00000162552, ENSG00000143772, ENSG00000106003, ENSG00000103241, ENSG00000095059, ENSG0000…	497	779	16650	1.54819	1	0.585599	0.584674
BP	GO:0042127	regulation of cell proliferation	63	8.66575	0.0103721	ENSG00000049249, ENSG00000180210, ENSG00000196562, ENSG00000179388, ENSG00000019991, ENSG00000096996, ENSG00000187094, ENSG00000138798, ENSG00000163485, ENSG00000137462, ENSG00000125845, ENSG00000174808, ENSG00000125965, ENSG00000146469, ENSG00000095739, ENSG00000095059, ENSG00000103241, ENSG00000169594, ENSG00000169031, ENSG00000113520, ENSG00000176887, ENSG00000183160, ENSG00000087510, ENSG0000…	497	1552	16650	1.3599	1	0.585599	0.584674
BP	GO:0051174	regulation of phosphorus metabolic process	65	8.94085	0.0103755	ENSG00000128594, ENSG00000180210, ENSG00000156463, ENSG00000019991, ENSG00000150722, ENSG00000187094, ENSG00000138798, ENSG00000163485, ENSG00000188064, ENSG00000125845, ENSG00000164251, ENSG00000125965, ENSG00000186642, ENSG00000100100, ENSG00000146469, ENSG00000143674, ENSG00000188729, ENSG00000114737, ENSG00000047936, ENSG00000135299, ENSG00000112599, ENSG00000261371, ENSG00000113520, ENSG0000…	497	1611	16650	1.35169	1	0.585599	0.584674
BP	GO:0007601	visual perception	14	1.92572	0.0104117	ENSG00000111215, ENSG00000180176, ENSG00000099204, ENSG00000131480, ENSG00000112599, ENSG00000198515, ENSG00000176842, ENSG00000121743, ENSG00000162496, ENSG00000134183, ENSG00000214140, ENSG00000186326, ENSG00000143341, ENSG00000050555	497	210	16650	2.2334	1	0.585599	0.584674
BP	GO:0016337	single organismal cell-cell adhesion	34	4.67675	0.0105795	ENSG00000134516, ENSG00000135426, ENSG00000184916, ENSG00000179388, ENSG00000096996, ENSG00000196189, ENSG00000162849, ENSG00000136235, ENSG00000173762, ENSG00000110400, ENSG00000018280, ENSG00000135424, ENSG00000005961, ENSG00000171812, ENSG00000162692, ENSG00000188064, ENSG00000164251, ENSG00000186265, ENSG00000162552, ENSG00000143772, ENSG00000106003, ENSG00000103241, ENSG00000095059, ENSG0000…	497	725	16650	1.57108	1	0.588502	0.587572
MF	GO:0019199	transmembrane receptor protein kinase activity	8	1.10041	0.011326	ENSG00000062524, ENSG00000066056, ENSG00000154928, ENSG00000128052, ENSG00000153208, ENSG00000047936, ENSG00000116106, ENSG00000165731	464	82	15478	3.25442	0.999976	1	0.998928
CC	GO:0097458	neuron part	55	7.56534	0.0117417	ENSG00000135407, ENSG00000130477, ENSG00000128594, ENSG00000180176, ENSG00000113657, ENSG00000178695, ENSG00000197971, ENSG00000187094, ENSG00000117016, ENSG00000163485, ENSG00000137463, ENSG00000186326, ENSG00000186642, ENSG00000277893, ENSG00000157782, ENSG00000137877, ENSG00000196358, ENSG00000112599, ENSG00000170345, ENSG00000006740, ENSG00000187323, ENSG00000123999, ENSG00000147465, ENSG0000…	434	1333	14527	1.38108	0.998219	0.33051	0.326194
BP	GO:1900373	positive regulation of purine nucleotide biosynthetic process	9	1.23796	0.011814	ENSG00000010310, ENSG00000258839, ENSG00000188729, ENSG00000132329, ENSG00000141404, ENSG00000112599, ENSG00000169418, ENSG00000129467, ENSG00000146469	497	103	16650	2.92727	1	0.636777	0.635771
BP	GO:0030810	positive regulation of nucleotide biosynthetic process	9	1.23796	0.011814	ENSG00000010310, ENSG00000258839, ENSG00000188729, ENSG00000132329, ENSG00000141404, ENSG00000112599, ENSG00000169418, ENSG00000129467, ENSG00000146469	497	103	16650	2.92727	1	0.636777	0.635771
BP	GO:0033077	T cell differentiation in thymus	7	0.962861	0.0118248	ENSG00000134516, ENSG00000135426, ENSG00000204103, ENSG00000184916, ENSG00000179388, ENSG00000162552, ENSG00000143772	497	64	16650	3.66417	1	0.636777	0.635771
BP	GO:0008283	cell proliferation	73	10.0413	0.0120967	ENSG00000134516, ENSG00000049249, ENSG00000180210, ENSG00000196562, ENSG00000179388, ENSG00000019991, ENSG00000096996, ENSG00000187094, ENSG00000138798, ENSG00000171812, ENSG00000163485, ENSG00000188064, ENSG00000137462, ENSG00000125845, ENSG00000174808, ENSG00000164251, ENSG00000125965, ENSG00000162552, ENSG00000146469, ENSG00000095739, ENSG00000095059, ENSG00000103241, ENSG00000169594, ENSG0000…	497	1861	16650	1.31412	1	0.638948	0.637938
BP	GO:0052652	cyclic purine nucleotide metabolic process	11	1.51307	0.0121243	ENSG00000010310, ENSG00000258839, ENSG00000188729, ENSG00000132329, ENSG00000186642, ENSG00000141404, ENSG00000112599, ENSG00000169418, ENSG00000129467, ENSG00000146469, ENSG00000125510	497	146	16650	2.52405	1	0.638948	0.637938
BP	GO:1902531	regulation of intracellular signal transduction	68	9.35351	0.0122438	ENSG00000128594, ENSG00000180210, ENSG00000019991, ENSG00000139725, ENSG00000025039, ENSG00000138798, ENSG00000163485, ENSG00000188064, ENSG00000137462, ENSG00000125845, ENSG00000174808, ENSG00000164251, ENSG00000125965, ENSG00000149212, ENSG00000100100, ENSG00000143674, ENSG00000177576, ENSG00000114737, ENSG00000136828, ENSG00000047936, ENSG00000135299, ENSG00000261371, ENSG00000153820, ENSG0000…	497	1714	16650	1.32909	1	0.638948	0.637938
CC	GO:0030659	cytoplasmic vesicle membrane	25	3.43879	0.0123325	ENSG00000155511, ENSG00000131126, ENSG00000076944, ENSG00000180176, ENSG00000137486, ENSG00000018280, ENSG00000005961, ENSG00000173227, ENSG00000276600, ENSG00000188064, ENSG00000137462, ENSG00000167705, ENSG00000162552, ENSG00000167306, ENSG00000237693, ENSG00000172780, ENSG00000261371, ENSG00000118640, ENSG00000011347, ENSG00000158270, ENSG00000123454, ENSG00000104490, ENSG00000054356, ENSG0000…	434	491	14527	1.70429	0.998708	0.33051	0.326194
BP	GO:0035556	intracellular signal transduction	99	13.6176	0.0130591	ENSG00000134516, ENSG00000128594, ENSG00000019991, ENSG00000150722, ENSG00000198626, ENSG00000138798, ENSG00000276600, ENSG00000163485, ENSG00000137462, ENSG00000174808, ENSG00000186642, ENSG00000149212, ENSG00000100100, ENSG00000275993, ENSG00000114737, ENSG00000136828, ENSG00000136267, ENSG00000135299, ENSG00000047936, ENSG00000137877, ENSG00000153820, ENSG00000113520, ENSG00000154358, ENSG0000…	497	2657	16650	1.24825	1	0.674544	0.673478
BP	GO:0009190	cyclic nucleotide biosynthetic process	11	1.51307	0.0138346	ENSG00000010310, ENSG00000258839, ENSG00000188729, ENSG00000132329, ENSG00000186642, ENSG00000141404, ENSG00000112599, ENSG00000169418, ENSG00000129467, ENSG00000146469, ENSG00000125510	497	149	16650	2.47323	1	0.698553	0.697449
BP	GO:0007589	body fluid secretion	8	1.10041	0.0141935	ENSG00000109944, ENSG00000133019, ENSG00000170835, ENSG00000163485, ENSG00000112599, ENSG00000118640, ENSG00000169418, ENSG00000146469	497	86	16650	3.11637	1	0.698553	0.697449
BP	GO:0051240	positive regulation of multicellular organismal process	58	7.97799	0.0144518	ENSG00000135407, ENSG00000130477, ENSG00000180210, ENSG00000113657, ENSG00000196562, ENSG00000179388, ENSG00000019991, ENSG00000096996, ENSG00000198626, ENSG00000138798, ENSG00000276600, ENSG00000188064, ENSG00000137462, ENSG00000125845, ENSG00000164251, ENSG00000183770, ENSG00000125965, ENSG00000162552, ENSG00000127743, ENSG00000095739, ENSG00000170345, ENSG00000118640, ENSG00000113520, ENSG0000…	497	1431	16650	1.35783	1	0.698553	0.697449
BP	GO:0009988	cell-cell recognition	7	0.962861	0.0146162	ENSG00000134516, ENSG00000153132, ENSG00000134007, ENSG00000154928, ENSG00000204963, ENSG00000215262, ENSG00000113211	497	67	16650	3.50011	1	0.698553	0.697449
BP	GO:0030801	positive regulation of cyclic nucleotide metabolic process	9	1.23796	0.0146273	ENSG00000010310, ENSG00000258839, ENSG00000188729, ENSG00000132329, ENSG00000141404, ENSG00000112599, ENSG00000169418, ENSG00000129467, ENSG00000146469	497	107	16650	2.81784	1	0.698553	0.697449
BP	GO:0048593	camera-type eye morphogenesis	9	1.23796	0.0146273	ENSG00000171812, ENSG00000137868, ENSG00000154928, ENSG00000180176, ENSG00000154096, ENSG00000134183, ENSG00000110400, ENSG00000176842, ENSG00000176887	497	107	16650	2.81784	1	0.698553	0.697449
BP	GO:0070489	T cell aggregation	23	3.16369	0.0146279	ENSG00000134516, ENSG00000095059, ENSG00000135426, ENSG00000184916, ENSG00000179388, ENSG00000154096, ENSG00000096996, ENSG00000196189, ENSG00000136235, ENSG00000136167, ENSG00000173762, ENSG00000113520, ENSG00000018280, ENSG00000162692, ENSG00000204103, ENSG00000164251, ENSG00000186265, ENSG00000184995, ENSG00000124766, ENSG00000162552, ENSG00000143772, ENSG00000106003, ENSG00000100351	497	446	16650	1.72763	1	0.698553	0.697449
BP	GO:0042110	T cell activation	23	3.16369	0.0146279	ENSG00000134516, ENSG00000095059, ENSG00000135426, ENSG00000184916, ENSG00000179388, ENSG00000154096, ENSG00000096996, ENSG00000196189, ENSG00000136235, ENSG00000136167, ENSG00000173762, ENSG00000113520, ENSG00000018280, ENSG00000162692, ENSG00000204103, ENSG00000164251, ENSG00000186265, ENSG00000184995, ENSG00000124766, ENSG00000162552, ENSG00000143772, ENSG00000106003, ENSG00000100351	497	446	16650	1.72763	1	0.698553	0.697449
BP	GO:0019220	regulation of phosphate metabolic process	64	8.8033	0.0149513	ENSG00000128594, ENSG00000180210, ENSG00000156463, ENSG00000019991, ENSG00000150722, ENSG00000187094, ENSG00000138798, ENSG00000163485, ENSG00000188064, ENSG00000125845, ENSG00000164251, ENSG00000125965, ENSG00000186642, ENSG00000100100, ENSG00000146469, ENSG00000143674, ENSG00000188729, ENSG00000114737, ENSG00000047936, ENSG00000135299, ENSG00000112599, ENSG00000261371, ENSG00000113520, ENSG0000…	497	1610	16650	1.33172	1	0.706567	0.70545
BP	GO:0071593	lymphocyte aggregation	23	3.16369	0.0150749	ENSG00000134516, ENSG00000095059, ENSG00000135426, ENSG00000184916, ENSG00000179388, ENSG00000154096, ENSG00000096996, ENSG00000196189, ENSG00000136235, ENSG00000136167, ENSG00000173762, ENSG00000113520, ENSG00000018280, ENSG00000162692, ENSG00000204103, ENSG00000164251, ENSG00000186265, ENSG00000184995, ENSG00000124766, ENSG00000162552, ENSG00000143772, ENSG00000106003, ENSG00000100351	497	447	16650	1.72377	1	0.706567	0.70545
MF	GO:0008009	chemokine activity	6	0.825309	0.0151627	ENSG00000217555, ENSG00000163739, ENSG00000115009, ENSG00000163735, ENSG00000161921, ENSG00000107562	464	49	15478	4.08462	0.999999	1	0.998928
BP	GO:0002521	leukocyte differentiation	24	3.30124	0.0152869	ENSG00000134516, ENSG00000135426, ENSG00000180353, ENSG00000184916, ENSG00000179388, ENSG00000096996, ENSG00000196189, ENSG00000153208, ENSG00000177706, ENSG00000170345, ENSG00000113520, ENSG00000130584, ENSG00000162692, ENSG00000188763, ENSG00000204103, ENSG00000164251, ENSG00000123999, ENSG00000128606, ENSG00000184995, ENSG00000186642, ENSG00000124766, ENSG00000162552, ENSG00000143772, ENSG0000…	497	474	16650	1.69625	1	0.708711	0.70759
BP	GO:0046660	female sex differentiation	9	1.23796	0.0154007	ENSG00000137868, ENSG00000123999, ENSG00000183770, ENSG00000153208, ENSG00000054356, ENSG00000277893, ENSG00000137486, ENSG00000162552, ENSG00000106003	497	108	16650	2.79175	1	0.708711	0.70759
BP	GO:0010977	negative regulation of neuron projection development	10	1.37552	0.0158194	ENSG00000187323, ENSG00000113657, ENSG00000154096, ENSG00000137261, ENSG00000185133, ENSG00000196189, ENSG00000167680, ENSG00000066248, ENSG00000083290, ENSG00000116106	497	130	16650	2.577	1	0.721422	0.720282
CC	GO:0005834	heterotrimeric G-protein complex	5	0.687758	0.0160843	ENSG00000156049, ENSG00000168243, ENSG00000134183, ENSG00000137486, ENSG00000182732	434	33	14527	5.07157	0.999832	0.410532	0.405171
BP	GO:0071594	thymocyte aggregation	7	0.962861	0.0167131	ENSG00000134516, ENSG00000135426, ENSG00000204103, ENSG00000184916, ENSG00000179388, ENSG00000162552, ENSG00000143772	497	69	16650	3.39865	1	0.745245	0.744067
BP	GO:0051050	positive regulation of transport	40	5.50206	0.0168019	ENSG00000134516, ENSG00000130477, ENSG00000129244, ENSG00000180210, ENSG00000180353, ENSG00000196562, ENSG00000137486, ENSG00000187094, ENSG00000198626, ENSG00000018280, ENSG00000138798, ENSG00000166278, ENSG00000174827, ENSG00000163485, ENSG00000137462, ENSG00000164251, ENSG00000183770, ENSG00000095637, ENSG00000183873, ENSG00000095739, ENSG00000154096, ENSG00000153208, ENSG00000115008, ENSG0000…	497	920	16650	1.45657	1	0.745245	0.744067
BP	GO:0001934	positive regulation of protein phosphorylation	39	5.36451	0.0168416	ENSG00000180210, ENSG00000180353, ENSG00000019991, ENSG00000128052, ENSG00000136235, ENSG00000116106, ENSG00000137486, ENSG00000187094, ENSG00000139269, ENSG00000018280, ENSG00000006016, ENSG00000138798, ENSG00000163485, ENSG00000188064, ENSG00000125845, ENSG00000164251, ENSG00000149599, ENSG00000125965, ENSG00000182585, ENSG00000185338, ENSG00000176490, ENSG00000129467, ENSG00000143674, ENSG0000…	497	890	16650	1.46802	1	0.745245	0.744067
BP	GO:0045667	regulation of osteoblast differentiation	9	1.23796	0.0170357	ENSG00000188729, ENSG00000183160, ENSG00000188064, ENSG00000125845, ENSG00000019991, ENSG00000185885, ENSG00000177706, ENSG00000162552, ENSG00000176887	497	110	16650	2.74099	1	0.745245	0.744067
BP	GO:0030799	regulation of cyclic nucleotide metabolic process	11	1.51307	0.0170779	ENSG00000010310, ENSG00000258839, ENSG00000188729, ENSG00000132329, ENSG00000186642, ENSG00000141404, ENSG00000112599, ENSG00000169418, ENSG00000129467, ENSG00000146469, ENSG00000125510	497	154	16650	2.39293	1	0.745245	0.744067
MF	GO:0005249	voltage-gated potassium channel activity	8	1.10041	0.0172079	ENSG00000115474, ENSG00000120049, ENSG00000184185, ENSG00000178342, ENSG00000215262, ENSG00000104848, ENSG00000102057, ENSG00000198515	464	89	15478	2.99845	1	1	0.998928
CC	GO:0012506	vesicle membrane	25	3.43879	0.0174149	ENSG00000155511, ENSG00000131126, ENSG00000076944, ENSG00000180176, ENSG00000137486, ENSG00000018280, ENSG00000005961, ENSG00000173227, ENSG00000276600, ENSG00000188064, ENSG00000137462, ENSG00000167705, ENSG00000162552, ENSG00000167306, ENSG00000237693, ENSG00000172780, ENSG00000261371, ENSG00000118640, ENSG00000011347, ENSG00000158270, ENSG00000123454, ENSG00000104490, ENSG00000054356, ENSG0000…	434	507	14527	1.65051	0.999919	0.42429	0.418749
BP	GO:0070486	leukocyte aggregation	23	3.16369	0.0176686	ENSG00000134516, ENSG00000095059, ENSG00000135426, ENSG00000184916, ENSG00000179388, ENSG00000154096, ENSG00000096996, ENSG00000196189, ENSG00000136235, ENSG00000136167, ENSG00000173762, ENSG00000113520, ENSG00000018280, ENSG00000162692, ENSG00000204103, ENSG00000164251, ENSG00000186265, ENSG00000184995, ENSG00000124766, ENSG00000162552, ENSG00000143772, ENSG00000106003, ENSG00000100351	497	454	16650	1.69719	1	0.759362	0.758162
BP	GO:0000902	cell morphogenesis	51	7.01513	0.017817	ENSG00000135407, ENSG00000130477, ENSG00000178732, ENSG00000180210, ENSG00000111834, ENSG00000019991, ENSG00000167680, ENSG00000152669, ENSG00000187094, ENSG00000188064, ENSG00000125845, ENSG00000162552, ENSG00000095739, ENSG00000109944, ENSG00000256061, ENSG00000117407, ENSG00000137877, ENSG00000196358, ENSG00000261371, ENSG00000157423, ENSG00000187323, ENSG00000187122, ENSG00000158352, ENSG0000…	497	1240	16650	1.37786	1	0.759362	0.758162
BP	GO:0003094	glomerular filtration	4	0.550206	0.0178515	ENSG00000137573, ENSG00000164251, ENSG00000196562, ENSG00000132465	497	19	16650	7.05284	1	0.759362	0.758162
BP	GO:0008037	cell recognition	11	1.51307	0.0185213	ENSG00000134516, ENSG00000153132, ENSG00000158270, ENSG00000134007, ENSG00000154928, ENSG00000204963, ENSG00000215262, ENSG00000261371, ENSG00000110400, ENSG00000116106, ENSG00000113211	497	156	16650	2.36225	1	0.774833	0.773608
BP	GO:0002685	regulation of leukocyte migration	11	1.51307	0.0185213	ENSG00000163485, ENSG00000164251, ENSG00000163739, ENSG00000115008, ENSG00000174600, ENSG00000115009, ENSG00000163735, ENSG00000107562, ENSG00000113520, ENSG00000005961, ENSG00000170962	497	156	16650	2.36225	1	0.774833	0.773608
CC	GO:0043679	axon terminus	9	1.23796	0.019719	ENSG00000133019, ENSG00000130477, ENSG00000011347, ENSG00000163485, ENSG00000180176, ENSG00000145708, ENSG00000054356, ENSG00000116106, ENSG00000187094	434	113	14527	2.66594	0.999977	0.459539	0.453537
BP	GO:0009611	response to wounding	30	4.12655	0.0198751	ENSG00000156049, ENSG00000178732, ENSG00000180210, ENSG00000113657, ENSG00000196562, ENSG00000095203, ENSG00000116106, ENSG00000137486, ENSG00000018280, ENSG00000005961, ENSG00000188763, ENSG00000164251, ENSG00000058866, ENSG00000162552, ENSG00000103241, ENSG00000071246, ENSG00000153208, ENSG00000115008, ENSG00000136267, ENSG00000115009, ENSG00000136167, ENSG00000197249, ENSG00000261371, ENSG0000…	497	649	16650	1.54858	1	0.818953	0.817659
MF	GO:0005088	Ras guanyl-nucleotide exchange factor activity	14	1.92572	0.0199853	ENSG00000134516, ENSG00000070388, ENSG00000163947, ENSG00000136828, ENSG00000117407, ENSG00000066248, ENSG00000137877, ENSG00000177106, ENSG00000154358, ENSG00000138798, ENSG00000146966, ENSG00000174808, ENSG00000162777, ENSG00000165731	464	228	15478	2.04828	1	1	0.998928
BP	GO:0045595	regulation of cell differentiation	61	8.39065	0.0201239	ENSG00000135407, ENSG00000130477, ENSG00000180210, ENSG00000113657, ENSG00000179388, ENSG00000178573, ENSG00000019991, ENSG00000096996, ENSG00000167680, ENSG00000276600, ENSG00000188064, ENSG00000137462, ENSG00000143119, ENSG00000125845, ENSG00000174808, ENSG00000137261, ENSG00000125965, ENSG00000162552, ENSG00000095739, ENSG00000275993, ENSG00000103241, ENSG00000188729, ENSG00000170345, ENSG0000…	497	1544	16650	1.32355	1	0.818953	0.817659
BP	GO:0044243	multicellular organism catabolic process	7	0.962861	0.0202332	ENSG00000171812, ENSG00000163131, ENSG00000170835, ENSG00000166670, ENSG00000123500, ENSG00000169031, ENSG00000143387	497	72	16650	3.25704	1	0.818953	0.817659
BP	GO:0051047	positive regulation of secretion	19	2.61348	0.0202721	ENSG00000130477, ENSG00000115008, ENSG00000187094, ENSG00000137486, ENSG00000118640, ENSG00000113520, ENSG00000115884, ENSG00000176887, ENSG00000153246, ENSG00000010310, ENSG00000011347, ENSG00000163485, ENSG00000164251, ENSG00000123999, ENSG00000183770, ENSG00000124766, ENSG00000169418, ENSG00000107562, ENSG00000125510	497	355	16650	1.79301	1	0.818953	0.817659
BP	GO:0035584	calcium-mediated signaling using intracellular calcium source	4	0.550206	0.0205466	ENSG00000162692, ENSG00000128052, ENSG00000115009, ENSG00000198626	497	20	16650	6.7002	1	0.818953	0.817659
BP	GO:0097205	renal filtration	4	0.550206	0.0205466	ENSG00000137573, ENSG00000164251, ENSG00000196562, ENSG00000132465	497	20	16650	6.7002	1	0.818953	0.817659
MF	GO:0031683	G-protein beta/gamma-subunit complex binding	4	0.550206	0.0207654	ENSG00000156049, ENSG00000163485, ENSG00000134183, ENSG00000141404	464	20	15478	6.67155	1	1	0.998928
BP	GO:0018958	phenol-containing compound metabolic process	8	1.10041	0.0209993	ENSG00000258839, ENSG00000180176, ENSG00000147465, ENSG00000123454, ENSG00000211448, ENSG00000131480, ENSG00000169418, ENSG00000169836	497	93	16650	2.88181	1	0.82766	0.826352
BP	GO:0009887	organ morphogenesis	42	5.77717	0.0211094	ENSG00000128573, ENSG00000137868, ENSG00000184916, ENSG00000180176, ENSG00000099204, ENSG00000196562, ENSG00000019991, ENSG00000162849, ENSG00000177706, ENSG00000110400, ENSG00000198626, ENSG00000171812, ENSG00000188064, ENSG00000162496, ENSG00000125845, ENSG00000183770, ENSG00000123500, ENSG00000183873, ENSG00000162552, ENSG00000106003, ENSG00000103034, ENSG00000163666, ENSG00000103241, ENSG0000…	497	992	16650	1.41839	1	0.82766	0.826352
BP	GO:0008284	positive regulation of cell proliferation	37	5.08941	0.0213835	ENSG00000101096, ENSG00000128573, ENSG00000180210, ENSG00000180353, ENSG00000179388, ENSG00000019991, ENSG00000096996, ENSG00000128052, ENSG00000187094, ENSG00000006016, ENSG00000138798, ENSG00000162692, ENSG00000172889, ENSG00000188763, ENSG00000125845, ENSG00000174808, ENSG00000182585, ENSG00000143494, ENSG00000183873, ENSG00000146469, ENSG00000095739, ENSG00000103241, ENSG00000095059, ENSG0000…	497	849	16650	1.46	1	0.82766	0.826352
BP	GO:0001501	skeletal system development	24	3.30124	0.0215902	ENSG00000069011, ENSG00000104313, ENSG00000253293, ENSG00000184916, ENSG00000105855, ENSG00000196562, ENSG00000178573, ENSG00000174600, ENSG00000177706, ENSG00000176842, ENSG00000176887, ENSG00000183160, ENSG00000188064, ENSG00000164761, ENSG00000162496, ENSG00000137573, ENSG00000167397, ENSG00000125845, ENSG00000123999, ENSG00000128606, ENSG00000125965, ENSG00000123500, ENSG00000277893, ENSG0000…	497	490	16650	1.64087	1	0.82766	0.826352
BP	GO:0006468	protein phosphorylation	71	9.76616	0.0216188	ENSG00000128594, ENSG00000180210, ENSG00000019991, ENSG00000096996, ENSG00000150722, ENSG00000187094, ENSG00000138798, ENSG00000163485, ENSG00000188064, ENSG00000137462, ENSG00000171219, ENSG00000125845, ENSG00000174808, ENSG00000164251, ENSG00000125965, ENSG00000203907, ENSG00000275993, ENSG00000143674, ENSG00000114737, ENSG00000117407, ENSG00000047936, ENSG00000135299, ENSG00000137877, ENSG0000…	497	1852	16650	1.28433	1	0.82766	0.826352
BP	GO:0051046	regulation of secretion	31	4.2641	0.0218341	ENSG00000130477, ENSG00000076944, ENSG00000049249, ENSG00000145708, ENSG00000137486, ENSG00000187094, ENSG00000117016, ENSG00000138798, ENSG00000173227, ENSG00000163485, ENSG00000137462, ENSG00000164251, ENSG00000183770, ENSG00000185338, ENSG00000129667, ENSG00000103241, ENSG00000178342, ENSG00000115008, ENSG00000118640, ENSG00000113520, ENSG00000115884, ENSG00000176887, ENSG00000153246, ENSG0000…	497	683	16650	1.52054	1	0.82766	0.826352
BP	GO:0048666	neuron development	41	5.63961	0.0219346	ENSG00000135407, ENSG00000130477, ENSG00000128011, ENSG00000178732, ENSG00000104722, ENSG00000180176, ENSG00000113657, ENSG00000019991, ENSG00000196189, ENSG00000162849, ENSG00000167680, ENSG00000066248, ENSG00000110400, ENSG00000116106, ENSG00000187094, ENSG00000062524, ENSG00000188064, ENSG00000137261, ENSG00000185133, ENSG00000168939, ENSG00000058866, ENSG00000149557, ENSG00000103034, ENSG0000…	497	965	16650	1.42336	1	0.82766	0.826352
BP	GO:0007159	leukocyte cell-cell adhesion	24	3.30124	0.0220731	ENSG00000134516, ENSG00000095059, ENSG00000135426, ENSG00000184916, ENSG00000179388, ENSG00000154096, ENSG00000096996, ENSG00000196189, ENSG00000136235, ENSG00000136167, ENSG00000173762, ENSG00000113520, ENSG00000018280, ENSG00000162692, ENSG00000204103, ENSG00000164251, ENSG00000186265, ENSG00000184995, ENSG00000124766, ENSG00000162552, ENSG00000107562, ENSG00000143772, ENSG00000106003, ENSG0000…	497	491	16650	1.63752	1	0.82766	0.826352
BP	GO:0002526	acute inflammatory response	10	1.37552	0.0224259	ENSG00000166278, ENSG00000176919, ENSG00000162692, ENSG00000163485, ENSG00000180210, ENSG00000115008, ENSG00000113600, ENSG00000148344, ENSG00000197249, ENSG00000113520	497	138	16650	2.42761	1	0.834706	0.833386
BP	GO:0001654	eye development	18	2.47593	0.0228764	ENSG00000128573, ENSG00000137868, ENSG00000180176, ENSG00000154096, ENSG00000178573, ENSG00000153208, ENSG00000110400, ENSG00000113520, ENSG00000176842, ENSG00000176887, ENSG00000171812, ENSG00000188064, ENSG00000188158, ENSG00000154928, ENSG00000183770, ENSG00000134183, ENSG00000050555, ENSG00000165731	497	334	16650	1.80544	1	0.845259	0.843923
BP	GO:0001525	angiogenesis	21	2.88858	0.0230759	ENSG00000071246, ENSG00000066056, ENSG00000132329, ENSG00000179388, ENSG00000154096, ENSG00000019991, ENSG00000128052, ENSG00000196189, ENSG00000115008, ENSG00000169031, ENSG00000261371, ENSG00000138798, ENSG00000171812, ENSG00000172889, ENSG00000137573, ENSG00000154928, ENSG00000164283, ENSG00000143494, ENSG00000182585, ENSG00000124440, ENSG00000169418	497	413	16650	1.70344	1	0.84645	0.845112
BP	GO:0030501	positive regulation of bone mineralization	5	0.687758	0.0236427	ENSG00000183160, ENSG00000188763, ENSG00000125845, ENSG00000177706, ENSG00000162552	497	37	16650	4.52716	1	0.853289	0.85194
MF	GO:0016638	oxidoreductase activity, acting on the CH-NH2 group of donors	4	0.550206	0.0237003	ENSG00000138131, ENSG00000162692, ENSG00000131480, ENSG00000144057	464	21	15478	6.35386	1	1	0.998928
BP	GO:0050920	regulation of chemotaxis	12	1.65062	0.0237799	ENSG00000164251, ENSG00000163739, ENSG00000196189, ENSG00000128052, ENSG00000174600, ENSG00000117407, ENSG00000167680, ENSG00000163735, ENSG00000107562, ENSG00000172349, ENSG00000113520, ENSG00000170962	497	186	16650	2.16136	1	0.853289	0.85194
BP	GO:0032989	cellular component morphogenesis	53	7.29023	0.0239244	ENSG00000135407, ENSG00000130477, ENSG00000178732, ENSG00000180210, ENSG00000111834, ENSG00000019991, ENSG00000167680, ENSG00000152669, ENSG00000187094, ENSG00000188064, ENSG00000137462, ENSG00000125845, ENSG00000162552, ENSG00000095739, ENSG00000109944, ENSG00000256061, ENSG00000117407, ENSG00000137877, ENSG00000196358, ENSG00000261371, ENSG00000157423, ENSG00000154358, ENSG00000187323, ENSG0000…	497	1321	16650	1.3441	1	0.853289	0.85194
BP	GO:0030098	lymphocyte differentiation	17	2.33838	0.0239366	ENSG00000134516, ENSG00000135426, ENSG00000184916, ENSG00000179388, ENSG00000096996, ENSG00000196189, ENSG00000153208, ENSG00000113520, ENSG00000162692, ENSG00000188763, ENSG00000204103, ENSG00000123999, ENSG00000184995, ENSG00000124766, ENSG00000162552, ENSG00000143772, ENSG00000106003	497	310	16650	1.83715	1	0.853289	0.85194
BP	GO:0072359	circulatory system development	40	5.50206	0.024644	ENSG00000137868, ENSG00000180176, ENSG00000105855, ENSG00000112769, ENSG00000179388, ENSG00000019991, ENSG00000128052, ENSG00000196189, ENSG00000136235, ENSG00000198626, ENSG00000138798, ENSG00000171812, ENSG00000172889, ENSG00000188064, ENSG00000162496, ENSG00000125845, ENSG00000182585, ENSG00000143494, ENSG00000183873, ENSG00000162552, ENSG00000275993, ENSG00000103034, ENSG00000103241, ENSG0000…	497	945	16650	1.41803	1	0.866306	0.864937
BP	GO:0072358	cardiovascular system development	40	5.50206	0.024644	ENSG00000137868, ENSG00000180176, ENSG00000105855, ENSG00000112769, ENSG00000179388, ENSG00000019991, ENSG00000128052, ENSG00000196189, ENSG00000136235, ENSG00000198626, ENSG00000138798, ENSG00000171812, ENSG00000172889, ENSG00000188064, ENSG00000162496, ENSG00000125845, ENSG00000182585, ENSG00000143494, ENSG00000183873, ENSG00000162552, ENSG00000275993, ENSG00000103034, ENSG00000103241, ENSG0000…	497	945	16650	1.41803	1	0.866306	0.864937
BP	GO:0009581	detection of external stimulus	9	1.23796	0.0248328	ENSG00000103241, ENSG00000163485, ENSG00000154928, ENSG00000134183, ENSG00000186326, ENSG00000112599, ENSG00000137486, ENSG00000138741, ENSG00000198515	497	118	16650	2.55516	1	0.866921	0.865551
BP	GO:0045321	leukocyte activation	33	4.5392	0.0250576	ENSG00000101096, ENSG00000134516, ENSG00000076944, ENSG00000135426, ENSG00000184916, ENSG00000179388, ENSG00000096996, ENSG00000196189, ENSG00000136235, ENSG00000173762, ENSG00000018280, ENSG00000162692, ENSG00000137462, ENSG00000188763, ENSG00000164251, ENSG00000186265, ENSG00000162552, ENSG00000143772, ENSG00000106003, ENSG00000103241, ENSG00000095059, ENSG00000154096, ENSG00000153208, ENSG0000…	497	747	16650	1.47996	1	0.868777	0.867404
BP	GO:0051785	positive regulation of nuclear division	6	0.825309	0.0252829	ENSG00000158806, ENSG00000174808, ENSG00000115008, ENSG00000182585, ENSG00000162552, ENSG00000138798	497	56	16650	3.58939	1	0.870627	0.869251
BP	GO:0061564	axon development	22	3.02613	0.0260935	ENSG00000128011, ENSG00000178732, ENSG00000104722, ENSG00000154096, ENSG00000162849, ENSG00000196189, ENSG00000117407, ENSG00000167680, ENSG00000137877, ENSG00000196358, ENSG00000198513, ENSG00000110400, ENSG00000116106, ENSG00000187094, ENSG00000154928, ENSG00000187323, ENSG00000187122, ENSG00000168939, ENSG00000083290, ENSG00000107562, ENSG00000011201, ENSG00000149557	497	445	16650	1.65623	1	0.886588	0.885187
BP	GO:0048608	reproductive structure development	21	2.88858	0.0260967	ENSG00000071246, ENSG00000196074, ENSG00000253293, ENSG00000137868, ENSG00000105855, ENSG00000153208, ENSG00000137486, ENSG00000115884, ENSG00000176842, ENSG00000188064, ENSG00000137573, ENSG00000143845, ENSG00000087510, ENSG00000123999, ENSG00000183770, ENSG00000147465, ENSG00000054356, ENSG00000277893, ENSG00000143494, ENSG00000162552, ENSG00000106003	497	418	16650	1.68306	1	0.886588	0.885187
BP	GO:0014066	regulation of phosphatidylinositol 3-kinase signaling	10	1.37552	0.0263819	ENSG00000070388, ENSG00000180210, ENSG00000180353, ENSG00000164251, ENSG00000174808, ENSG00000019991, ENSG00000128052, ENSG00000100100, ENSG00000170962, ENSG00000138798	497	142	16650	2.35923	1	0.890302	0.888895
BP	GO:0032101	regulation of response to external stimulus	32	4.40165	0.0266185	ENSG00000134516, ENSG00000180210, ENSG00000163739, ENSG00000019991, ENSG00000096996, ENSG00000128052, ENSG00000196189, ENSG00000167680, ENSG00000116106, ENSG00000187094, ENSG00000166278, ENSG00000163485, ENSG00000137462, ENSG00000164251, ENSG00000186642, ENSG00000162552, ENSG00000127743, ENSG00000103241, ENSG00000174600, ENSG00000117407, ENSG00000113600, ENSG00000112599, ENSG00000172349, ENSG0000…	497	721	16650	1.48687	1	0.892336	0.890926
BP	GO:2000181	negative regulation of blood vessel morphogenesis	7	0.962861	0.0271608	ENSG00000071246, ENSG00000137573, ENSG00000066056, ENSG00000196189, ENSG00000169031, ENSG00000162552, ENSG00000169418	497	77	16650	3.04555	1	0.904525	0.903096
BP	GO:0072073	kidney epithelium development	10	1.37552	0.0274433	ENSG00000188064, ENSG00000104313, ENSG00000125845, ENSG00000162849, ENSG00000261371, ENSG00000116106, ENSG00000162552, ENSG00000165731, ENSG00000115884, ENSG00000006016	497	143	16650	2.34273	1	0.907962	0.906527
MF	GO:0005267	potassium channel activity	9	1.23796	0.0276638	ENSG00000115474, ENSG00000120049, ENSG00000184185, ENSG00000178342, ENSG00000215262, ENSG00000171121, ENSG00000104848, ENSG00000102057, ENSG00000198515	464	120	15478	2.50183	1	1	0.998928
BP	GO:0007167	enzyme linked receptor protein signaling pathway	40	5.50206	0.028066	ENSG00000070388, ENSG00000166707, ENSG00000196562, ENSG00000019991, ENSG00000128052, ENSG00000066248, ENSG00000173762, ENSG00000116106, ENSG00000198626, ENSG00000139269, ENSG00000138798, ENSG00000062524, ENSG00000163485, ENSG00000125845, ENSG00000174808, ENSG00000149599, ENSG00000125965, ENSG00000182585, ENSG00000095637, ENSG00000185338, ENSG00000162552, ENSG00000129667, ENSG00000095739, ENSG0000…	497	954	16650	1.40465	1	0.914948	0.913502
BP	GO:0045637	regulation of myeloid cell differentiation	12	1.65062	0.0281815	ENSG00000276600, ENSG00000276180, ENSG00000278637, ENSG00000180353, ENSG00000204103, ENSG00000123999, ENSG00000128606, ENSG00000170345, ENSG00000270882, ENSG00000143772, ENSG00000113520, ENSG00000130584	497	191	16650	2.10478	1	0.914948	0.913502
BP	GO:0044057	regulation of system process	24	3.30124	0.0281968	ENSG00000133019, ENSG00000129244, ENSG00000180176, ENSG00000178342, ENSG00000134716, ENSG00000019991, ENSG00000145708, ENSG00000187094, ENSG00000198626, ENSG00000138741, ENSG00000176842, ENSG00000163485, ENSG00000120049, ENSG00000101306, ENSG00000184185, ENSG00000164251, ENSG00000123999, ENSG00000183770, ENSG00000123454, ENSG00000183873, ENSG00000102057, ENSG00000169418, ENSG00000169836, ENSG0000…	497	504	16650	1.59529	1	0.914948	0.913502
CC	GO:0044433	cytoplasmic vesicle part	28	3.85144	0.0283908	ENSG00000155511, ENSG00000131126, ENSG00000076944, ENSG00000180176, ENSG00000019991, ENSG00000137486, ENSG00000018280, ENSG00000005961, ENSG00000138798, ENSG00000173227, ENSG00000276600, ENSG00000188064, ENSG00000137462, ENSG00000167705, ENSG00000162552, ENSG00000167306, ENSG00000237693, ENSG00000172780, ENSG00000197249, ENSG00000261371, ENSG00000118640, ENSG00000011347, ENSG00000158270, ENSG0000…	434	615	14527	1.52394	1	0.634062	0.625781
BP	GO:0045597	positive regulation of cell differentiation	36	4.95186	0.0287468	ENSG00000101096, ENSG00000135407, ENSG00000130477, ENSG00000135426, ENSG00000180353, ENSG00000113657, ENSG00000179388, ENSG00000019991, ENSG00000096996, ENSG00000128052, ENSG00000177706, ENSG00000116106, ENSG00000265763, ENSG00000276600, ENSG00000062524, ENSG00000188064, ENSG00000137462, ENSG00000143119, ENSG00000125845, ENSG00000174808, ENSG00000125965, ENSG00000162552, ENSG00000143772, ENSG0000…	497	841	16650	1.43405	1	0.919703	0.918249
BP	GO:0061458	reproductive system development	21	2.88858	0.0287798	ENSG00000071246, ENSG00000196074, ENSG00000253293, ENSG00000137868, ENSG00000105855, ENSG00000153208, ENSG00000137486, ENSG00000115884, ENSG00000176842, ENSG00000188064, ENSG00000137573, ENSG00000143845, ENSG00000087510, ENSG00000123999, ENSG00000183770, ENSG00000147465, ENSG00000054356, ENSG00000277893, ENSG00000143494, ENSG00000162552, ENSG00000106003	497	423	16650	1.66317	1	0.919703	0.918249
BP	GO:0007160	cell-matrix adhesion	12	1.65062	0.0291278	ENSG00000162692, ENSG00000077943, ENSG00000105855, ENSG00000162804, ENSG00000154096, ENSG00000128052, ENSG00000173156, ENSG00000095637, ENSG00000261371, ENSG00000162552, ENSG00000135424, ENSG00000005961	497	192	16650	2.09381	1	0.919703	0.918249
BP	GO:0046649	lymphocyte activation	29	3.989	0.029355	ENSG00000101096, ENSG00000134516, ENSG00000135426, ENSG00000184916, ENSG00000179388, ENSG00000096996, ENSG00000196189, ENSG00000136235, ENSG00000173762, ENSG00000018280, ENSG00000162692, ENSG00000188763, ENSG00000164251, ENSG00000186265, ENSG00000162552, ENSG00000143772, ENSG00000106003, ENSG00000095059, ENSG00000154096, ENSG00000153208, ENSG00000136167, ENSG00000113520, ENSG00000176887, ENSG0000…	497	643	16650	1.51093	1	0.919703	0.918249
BP	GO:0032103	positive regulation of response to external stimulus	15	2.06327	0.0295714	ENSG00000180210, ENSG00000163739, ENSG00000128052, ENSG00000174600, ENSG00000117407, ENSG00000118640, ENSG00000113520, ENSG00000172349, ENSG00000170962, ENSG00000137462, ENSG00000164251, ENSG00000163735, ENSG00000186642, ENSG00000107562, ENSG00000127743	497	267	16650	1.88208	1	0.919703	0.918249
BP	GO:0048592	eye morphogenesis	10	1.37552	0.0296557	ENSG00000171812, ENSG00000137868, ENSG00000154928, ENSG00000180176, ENSG00000154096, ENSG00000183770, ENSG00000134183, ENSG00000110400, ENSG00000176842, ENSG00000176887	497	145	16650	2.31041	1	0.919703	0.918249
BP	GO:0014065	phosphatidylinositol 3-kinase signaling	8	1.10041	0.0297968	ENSG00000062524, ENSG00000180210, ENSG00000180353, ENSG00000164251, ENSG00000019991, ENSG00000128052, ENSG00000100100, ENSG00000170962	497	100	16650	2.68008	1	0.919703	0.918249
BP	GO:0001936	regulation of endothelial cell proliferation	8	1.10041	0.0297968	ENSG00000071246, ENSG00000172889, ENSG00000137573, ENSG00000125845, ENSG00000179388, ENSG00000128052, ENSG00000143494, ENSG00000107562	497	100	16650	2.68008	1	0.919703	0.918249
BP	GO:0042327	positive regulation of phosphorylation	39	5.36451	0.0308997	ENSG00000180210, ENSG00000180353, ENSG00000019991, ENSG00000128052, ENSG00000136235, ENSG00000116106, ENSG00000137486, ENSG00000187094, ENSG00000139269, ENSG00000018280, ENSG00000006016, ENSG00000138798, ENSG00000163485, ENSG00000188064, ENSG00000125845, ENSG00000164251, ENSG00000149599, ENSG00000125965, ENSG00000182585, ENSG00000185338, ENSG00000176490, ENSG00000129467, ENSG00000143674, ENSG0000…	497	932	16650	1.40187	1	0.946727	0.945231
BP	GO:0002065	columnar/cuboidal epithelial cell differentiation	8	1.10041	0.0312288	ENSG00000184916, ENSG00000125845, ENSG00000047936, ENSG00000124766, ENSG00000055732, ENSG00000177706, ENSG00000162552, ENSG00000176887	497	101	16650	2.65355	1	0.946727	0.945231
BP	GO:0007548	sex differentiation	15	2.06327	0.0312334	ENSG00000196074, ENSG00000253293, ENSG00000137868, ENSG00000153208, ENSG00000137486, ENSG00000115884, ENSG00000176842, ENSG00000087510, ENSG00000123999, ENSG00000183770, ENSG00000147465, ENSG00000054356, ENSG00000277893, ENSG00000162552, ENSG00000106003	497	269	16650	1.86809	1	0.946727	0.945231
BP	GO:0007259	JAK-STAT cascade	11	1.51307	0.0323322	ENSG00000172061, ENSG00000128594, ENSG00000114737, ENSG00000180353, ENSG00000184995, ENSG00000261371, ENSG00000185338, ENSG00000165731, ENSG00000113520, ENSG00000006016, ENSG00000138798	497	171	16650	2.15504	1	0.967012	0.965484
BP	GO:0003008	system process	75	10.3164	0.0323727	ENSG00000129244, ENSG00000137868, ENSG00000180176, ENSG00000196562, ENSG00000019991, ENSG00000134716, ENSG00000197971, ENSG00000131480, ENSG00000187094, ENSG00000198626, ENSG00000163485, ENSG00000184185, ENSG00000174808, ENSG00000164251, ENSG00000183770, ENSG00000186326, ENSG00000186642, ENSG00000256436, ENSG00000131730, ENSG00000198771, ENSG00000178342, ENSG00000169031, ENSG00000112599, ENSG0000…	497	2014	16650	1.24755	1	0.967012	0.965484
CC	GO:0043005	neuron projection	40	5.50206	0.032671	ENSG00000155511, ENSG00000135407, ENSG00000130477, ENSG00000128594, ENSG00000104722, ENSG00000180176, ENSG00000113657, ENSG00000197971, ENSG00000145708, ENSG00000066248, ENSG00000110400, ENSG00000116106, ENSG00000137486, ENSG00000187094, ENSG00000163485, ENSG00000137463, ENSG00000185133, ENSG00000254550, ENSG00000277893, ENSG00000129467, ENSG00000149557, ENSG00000133019, ENSG00000095397, ENSG0000…	434	966	14527	1.38602	1	0.66443	0.655753
CC	GO:0005581	collagen trimer	8	1.10041	0.0327241	ENSG00000171812, ENSG00000158270, ENSG00000186897, ENSG00000123500, ENSG00000169031, ENSG00000165985, ENSG00000133466, ENSG00000145861	434	102	14527	2.62528	1	0.66443	0.655753
BP	GO:0009583	detection of light stimulus	6	0.825309	0.0328578	ENSG00000134183, ENSG00000186326, ENSG00000112599, ENSG00000137486, ENSG00000138741, ENSG00000198515	497	60	16650	3.3501	1	0.967012	0.965484
BP	GO:0070169	positive regulation of biomineral tissue development	5	0.687758	0.0330596	ENSG00000183160, ENSG00000188763, ENSG00000125845, ENSG00000177706, ENSG00000162552	497	41	16650	4.08549	1	0.967012	0.965484
BP	GO:0045058	T cell selection	5	0.687758	0.0330596	ENSG00000134516, ENSG00000184916, ENSG00000096996, ENSG00000143772, ENSG00000113520	497	41	16650	4.08549	1	0.967012	0.965484
BP	GO:0002886	regulation of myeloid leukocyte mediated immunity	5	0.687758	0.0330596	ENSG00000103241, ENSG00000076944, ENSG00000164251, ENSG00000118640, ENSG00000113520	497	41	16650	4.08549	1	0.967012	0.965484
BP	GO:0060384	innervation	4	0.550206	0.0334309	ENSG00000130477, ENSG00000137573, ENSG00000196562, ENSG00000165731	497	24	16650	5.5835	1	0.967012	0.965484
BP	GO:0035411	catenin import into nucleus	4	0.550206	0.0334309	ENSG00000196562, ENSG00000095739, ENSG00000197380, ENSG00000138798	497	24	16650	5.5835	1	0.967012	0.965484
CC	GO:0044306	neuron projection terminus	9	1.23796	0.0334694	ENSG00000133019, ENSG00000130477, ENSG00000011347, ENSG00000163485, ENSG00000180176, ENSG00000145708, ENSG00000054356, ENSG00000116106, ENSG00000187094	434	125	14527	2.41001	1	0.66443	0.655753
BP	GO:0043410	positive regulation of MAPK cascade	23	3.16369	0.0337701	ENSG00000019991, ENSG00000128052, ENSG00000115008, ENSG00000136235, ENSG00000135299, ENSG00000115009, ENSG00000116106, ENSG00000137486, ENSG00000170962, ENSG00000138798, ENSG00000141068, ENSG00000163485, ENSG00000188064, ENSG00000164761, ENSG00000124602, ENSG00000125845, ENSG00000164251, ENSG00000149599, ENSG00000182585, ENSG00000145861, ENSG00000176490, ENSG00000143674, ENSG00000103034	497	485	16650	1.58871	1	0.967371	0.965842
BP	GO:0032836	glomerular basement membrane development	3	0.412655	0.0340166	ENSG00000137573, ENSG00000196562, ENSG00000169031	497	10	16650	10.0503	1	0.967371	0.965842
BP	GO:0071600	otic vesicle morphogenesis	3	0.412655	0.0340166	ENSG00000165730, ENSG00000104313, ENSG00000163666	497	10	16650	10.0503	1	0.967371	0.965842
MF	GO:0005216	ion channel activity	21	2.88858	0.0342257	ENSG00000155511, ENSG00000178342, ENSG00000169583, ENSG00000171121, ENSG00000104848, ENSG00000198626, ENSG00000198515, ENSG00000138741, ENSG00000115474, ENSG00000011677, ENSG00000120049, ENSG00000184185, ENSG00000185101, ENSG00000215262, ENSG00000104490, ENSG00000186642, ENSG00000055732, ENSG00000183873, ENSG00000102057, ENSG00000127325, ENSG00000125675	464	429	15478	1.6329	1	1	0.998928
BP	GO:1904892	regulation of STAT cascade	10	1.37552	0.0344487	ENSG00000172061, ENSG00000128594, ENSG00000114737, ENSG00000180353, ENSG00000184995, ENSG00000261371, ENSG00000185338, ENSG00000165731, ENSG00000113520, ENSG00000006016	497	149	16650	2.24839	1	0.968775	0.967244
BP	GO:0046425	regulation of JAK-STAT cascade	10	1.37552	0.0344487	ENSG00000172061, ENSG00000128594, ENSG00000114737, ENSG00000180353, ENSG00000184995, ENSG00000261371, ENSG00000185338, ENSG00000165731, ENSG00000113520, ENSG00000006016	497	149	16650	2.24839	1	0.968775	0.967244
BP	GO:0043300	regulation of leukocyte degranulation	5	0.687758	0.0357094	ENSG00000103241, ENSG00000076944, ENSG00000164251, ENSG00000118640, ENSG00000113520	497	42	16650	3.98822	1	0.981065	0.979515
BP	GO:1903522	regulation of blood circulation	16	2.20083	0.0357277	ENSG00000133019, ENSG00000129244, ENSG00000180176, ENSG00000178342, ENSG00000134716, ENSG00000198626, ENSG00000176842, ENSG00000163485, ENSG00000120049, ENSG00000184185, ENSG00000164251, ENSG00000123454, ENSG00000183873, ENSG00000102057, ENSG00000169418, ENSG00000169836	497	300	16650	1.78672	1	0.981065	0.979515
BP	GO:0048858	cell projection morphogenesis	34	4.67675	0.0357415	ENSG00000135407, ENSG00000130477, ENSG00000128011, ENSG00000178732, ENSG00000099204, ENSG00000111834, ENSG00000196189, ENSG00000162849, ENSG00000167680, ENSG00000066248, ENSG00000152669, ENSG00000197557, ENSG00000110400, ENSG00000116106, ENSG00000187094, ENSG00000188064, ENSG00000167705, ENSG00000149557, ENSG00000109944, ENSG00000154096, ENSG00000256061, ENSG00000117407, ENSG00000137877, ENSG0000…	497	797	16650	1.42915	1	0.981065	0.979515
BP	GO:0007411	axon guidance	13	1.78817	0.0358548	ENSG00000162849, ENSG00000196189, ENSG00000117407, ENSG00000167680, ENSG00000137877, ENSG00000110400, ENSG00000116106, ENSG00000154928, ENSG00000187323, ENSG00000187122, ENSG00000107562, ENSG00000011201, ENSG00000149557	497	223	16650	1.95297	1	0.981065	0.979515
BP	GO:1902533	positive regulation of intracellular signal transduction	38	5.22696	0.0358548	ENSG00000180210, ENSG00000180353, ENSG00000019991, ENSG00000128052, ENSG00000136235, ENSG00000116106, ENSG00000137486, ENSG00000006016, ENSG00000025039, ENSG00000138798, ENSG00000258839, ENSG00000163485, ENSG00000188064, ENSG00000137462, ENSG00000125845, ENSG00000164251, ENSG00000149599, ENSG00000182585, ENSG00000185338, ENSG00000176490, ENSG00000143772, ENSG00000143674, ENSG00000103034, ENSG0000…	497	915	16650	1.3913	1	0.981065	0.979515
MF	GO:0032561	guanyl ribonucleotide binding	20	2.75103	0.0363787	ENSG00000156049, ENSG00000172780, ENSG00000173156, ENSG00000139725, ENSG00000138669, ENSG00000172794, ENSG00000198513, ENSG00000198515, ENSG00000172602, ENSG00000025039, ENSG00000276600, ENSG00000116574, ENSG00000254838, ENSG00000134183, ENSG00000186642, ENSG00000141404, ENSG00000237693, ENSG00000169418, ENSG00000176490, ENSG00000166922	464	405	15478	1.6473	1	1	0.998928
BP	GO:0097485	neuron projection guidance	13	1.78817	0.0365022	ENSG00000162849, ENSG00000196189, ENSG00000117407, ENSG00000167680, ENSG00000137877, ENSG00000110400, ENSG00000116106, ENSG00000154928, ENSG00000187323, ENSG00000187122, ENSG00000107562, ENSG00000011201, ENSG00000149557	497	224	16650	1.94425	1	0.99341	0.99184
BP	GO:0006334	nucleosome assembly	10	1.37552	0.0370348	ENSG00000274750, ENSG00000276180, ENSG00000278637, ENSG00000275713, ENSG00000124635, ENSG00000233822, ENSG00000175279, ENSG00000270882, ENSG00000203814, ENSG00000124575	497	151	16650	2.21861	1	1	0.998617
MF	GO:0019001	guanyl nucleotide binding	20	2.75103	0.0371052	ENSG00000156049, ENSG00000172780, ENSG00000173156, ENSG00000139725, ENSG00000138669, ENSG00000172794, ENSG00000198513, ENSG00000198515, ENSG00000172602, ENSG00000025039, ENSG00000276600, ENSG00000116574, ENSG00000254838, ENSG00000134183, ENSG00000186642, ENSG00000141404, ENSG00000237693, ENSG00000169418, ENSG00000176490, ENSG00000166922	464	406	15478	1.64324	1	1	0.998928
BP	GO:1901343	negative regulation of vasculature development	7	0.962861	0.0373455	ENSG00000071246, ENSG00000137573, ENSG00000066056, ENSG00000196189, ENSG00000169031, ENSG00000162552, ENSG00000169418	497	83	16650	2.82539	1	1	0.998617
BP	GO:0097696	STAT cascade	11	1.51307	0.038224	ENSG00000172061, ENSG00000128594, ENSG00000114737, ENSG00000180353, ENSG00000184995, ENSG00000261371, ENSG00000185338, ENSG00000165731, ENSG00000113520, ENSG00000006016, ENSG00000138798	497	176	16650	2.09381	1	1	0.998617
MF	GO:0070851	growth factor receptor binding	9	1.23796	0.038444	ENSG00000070388, ENSG00000164283, ENSG00000174808, ENSG00000096996, ENSG00000115008, ENSG00000182585, ENSG00000113520, ENSG00000170962, ENSG00000138798	464	128	15478	2.34547	1	1	0.998928
MF	GO:0015079	potassium ion transmembrane transporter activity	10	1.37552	0.0391763	ENSG00000115474, ENSG00000129244, ENSG00000120049, ENSG00000184185, ENSG00000178342, ENSG00000215262, ENSG00000171121, ENSG00000104848, ENSG00000102057, ENSG00000198515	464	152	15478	2.19459	1	1	0.998928
CC	GO:0030667	secretory granule membrane	7	0.962861	0.0392806	ENSG00000131126, ENSG00000076944, ENSG00000123454, ENSG00000261371, ENSG00000118640, ENSG00000018280, ENSG00000005961	434	84	14527	2.78936	1	0.728395	0.718882
BP	GO:0032835	glomerulus development	6	0.825309	0.0393747	ENSG00000137573, ENSG00000196562, ENSG00000169031, ENSG00000261371, ENSG00000165731, ENSG00000170962	497	63	16650	3.19057	1	1	0.998617
CC	GO:0042734	presynaptic membrane	6	0.825309	0.0394094	ENSG00000130477, ENSG00000011347, ENSG00000163485, ENSG00000178695, ENSG00000186642, ENSG00000110400	434	63	14527	3.18784	1	0.728395	0.718882
BP	GO:0031345	negative regulation of cell projection organization	10	1.37552	0.0397506	ENSG00000187323, ENSG00000113657, ENSG00000154096, ENSG00000137261, ENSG00000185133, ENSG00000196189, ENSG00000167680, ENSG00000066248, ENSG00000083290, ENSG00000116106	497	153	16650	2.18961	1	1	0.998617
[truncated: 219 more rows]

## Sheet: Table S6
Supplementary Table 6
Gene ontology enrichment analysis of gene transcripts downregulated in HPNE EtOH treated cells vs HPNE untreated control
[truncated: 488 more rows]

## Sheet: Table S7
Supplementary Table 7
[truncated: 789 more rows]

## Sheet: Table S8
Supplementary Table 8
[truncated: 1,906 more rows]

## Sheet: Table S9
Supplementary Table 9
[truncated: 3,169 more rows]

[truncated: 5 more sheets: Table S10, Table S11, Table S12, Table S13, Table S14]
